# Supplementary material for: L-Serine Attenuates Metabolic and Behavioural Features of Diabetic Neuropathy with Dose-Dependent Central Proteomic Correlates in a Rat Model
Source: Biomolecules. 2026 Jun 15;16(6):881. doi: 10.3390/biom16060881 (PMC13297546; doi:10.3390/biom16060881)
Supplement: Supplementary file 1 [file biomolecules-16-00881-s001.zip › Supplementary_Table_S1.xlsx]

## Sheet: Cover
Supplementary Table S1
Differentially expressed brain proteins in HFD/STZ-induced diabetic rats following pioglitazone, low-dose, or high-dose L-serine treatment (label-free spectral-counting quantification).
Manuscript:	Hamdy M., Khodeer D., Elsakka M.E., Alaseem A.M., Mostafa Y.M., Alharthi A., El-Nablaway M., Tawfik M.M. "L-Serine Mitigates Diabetic Neuropathy through Dose-Dependent Metabolic Reprogramming and Neuroprotective Remodelling in Rats." Submitted to Biomolecules (manuscript ID biomolecules-4287590).
Worksheets:
Cover	This page — methods, abbreviations, and notes.
S1_DEPs	Master DEP table for all three contrasts (PIO vs DC, S1 vs DC, S2 vs DC) — filtered, sorted by q-value, pathway-annotated.
PIO_vs_DC	Detailed DEP table for pioglitazone vs diabetic control.
S1_vs_DC	Detailed DEP table for low-dose L-serine (200 mg/kg/day) vs diabetic control.
S2_vs_DC	Detailed DEP table for high-dose L-serine (400 mg/kg/day) vs diabetic control.
All_proteins	Complete quantitative matrix: every protein identified across the five groups, with NSAF, spectral count, and protein length.
Groups:
NC	Normal control (standard chow + saline gavage).
DC	Diabetic control (HFD 60% kcal fat for 6 wk + single i.p. STZ 30 mg/kg + saline gavage).
PIO	HFD + STZ + pioglitazone, 1.5 mg/kg/day, oral gavage, 60 days.
S1	HFD + STZ + L-serine, 200 mg/kg/day, oral gavage, 60 days.
S2	HFD + STZ + L-serine, 400 mg/kg/day, oral gavage, 60 days.
Quantification:
Methods	Label-free quantification by Normalised Spectral Abundance Factor (NSAF). For each protein: NSAF = (spectral_count / protein_length) / Σ_proteins (spectral_count / protein_length) providing a between-run comparable abundance estimate (Zybailov et al., 2006, J Proteome Res 5:2339–2347; Paoletti et al., 2006, PNAS 103:18928–18933). Per-protein columns reported here: • length_aa — protein length in …
DEP criteria:
	A protein is reported as a DEP when ALL of the following are satisfied: (i) detected (NSAF > 0) in BOTH the diabetic control and the treatment group (ii) spectral count ≥ 5 in BOTH groups (the minimum sc reported in this dataset, providing equivalent evidence strength for inclusion) (iii) fold change vs DC ≥ 1.2 (upregulated) OR ≤ 0.83 (downregulated) Multiple-testing correction is applied per co…
Note on quantification platform:
	The exported quantification supplied for this Supplementary Table is label-free NSAF (single sample per group). The manuscript Methods §2.11 also describes a TMT-LC-MS/MS workflow with three biological replicates per group; the present table draws on the NSAF export because it provides per-protein quantitative values directly inspectable for every protein detected. Orthogonal validation of the to…
Generated:	2026-05-02

## Sheet: S1_DEPs
Contrast	UniProt accession	Entry name	Gene	Description	Organism	Length (aa)	Spectral count (Treatment)	Spectral count (DC)	NSAF (Treatment)	NSAF (DC)	Fold change	log2 fold change	Direction	G statistic	p value	q (BH-FDR)	Pathway annotation
PIO vs DC	B1H216	B1H216_RAT	Hba-a1	Globin c3	Rattus norvegicus	142	8205	2787	0.0486469	0.0178329	2.72793	1.4478	Up	3538.31	0	0	Other / uncategorised
PIO vs DC	P01946	HBA_RAT	Hba1	Hemoglobin subunit alpha-1/2	Rattus norvegicus	142	8205	2787	0.0486469	0.0178329	2.72793	1.4478	Up	3538.31	0	0	Other / uncategorised
PIO vs DC	P02091	HBB1_RAT	Hbb	Hemoglobin subunit beta-1	Rattus norvegicus	147	7475	2767	0.0428113	0.0171027	2.50318	1.32376	Up	2894.08	0	0	Other / uncategorised
PIO vs DC	A0A0G2JSW3	A0A0G2JSW3_RAT	Hbb	Globin a4	Rattus norvegicus	147	7238	2738	0.041454	0.0169235	2.44949	1.29248	Up	2721.94	0	0	Other / uncategorised
PIO vs DC	A0A1K0FUA6	A0A1K0FUA6_RAT	LOC689064	Globin a2	Rattus norvegicus	147	5665	2171	0.032445	0.0134189	2.41786	1.27373	Up	2086.84	0	0	Other / uncategorised
PIO vs DC	P11517	HBB2_RAT		Hemoglobin subunit beta-2	Rattus norvegicus	147	5665	2171	0.032445	0.0134189	2.41786	1.27373	Up	2086.84	0	0	Other / uncategorised
PIO vs DC	A0A6M2DIF2	A0A6M2DIF2_9NEOP		Putative hemoglobin subunit beta-1	Xenopsylla cheopis	147	3062	1475	0.0175369	0.00911693	1.92355	0.943773	Up	779.825	1.314e-171	2.27511e-169	Other / uncategorised
PIO vs DC	Q63910	Q63910_RAT	Hba-a3	Alpha globin	Rattus norvegicus	142	922	169	0.00546648	0.00108137	5.05516	2.33776	Up	667.426	3.62544e-147	5.49255e-145	Other / uncategorised
PIO vs DC	Q63011	Q63011_RAT		Zero beta-globin (Fragment)	Rattus norvegicus	146	1622	756	0.00935326	0.00470482	1.98802	0.99133	Up	437.227	4.344e-97	5.26493e-95	Other / uncategorised
PIO vs DC	Q6PDU6	Q6PDU6_RAT	Hbb-b1	Beta-glo	Rattus norvegicus	147	1622	756	0.00928963	0.00467281	1.98802	0.99133	Up	437.227	4.344e-97	5.26493e-95	Other / uncategorised
PIO vs DC	G3V7C6	G3V7C6_RAT	Tubb4b	Tubulin beta chain	Rattus norvegicus	548	2655	4814	0.00407896	0.00798178	0.511033	-0.96851	Down	404.278	6.45237e-90	6.0156e-88	Cytoskeleton
PIO vs DC	A0A091CSX5	A0A091CSX5_FUKDA	H920_17093	Tubulin beta chain	Fukomys damarensis	445	2655	4814	0.00502307	0.00982924	0.511033	-0.96851	Down	404.278	6.45237e-90	6.0156e-88	Cytoskeleton
PIO vs DC	G5BFZ1	G5BFZ1_HETGA	GW7_03924	Tubulin beta chain	Heterocephalus glaber	445	2655	4814	0.00502307	0.00982924	0.511033	-0.96851	Down	404.278	6.45237e-90	6.0156e-88	Cytoskeleton
PIO vs DC	B4F7C2	B4F7C2_RAT	Tubb4a	Tubulin beta chain	Rattus norvegicus	444	2313	4253	0.00438589	0.00870335	0.503931	-0.988702	Down	375.364	1.27139e-83	1.10066e-81	Cytoskeleton
PIO vs DC	P04636	MDHM_RAT	Mdh2	Malate dehydrogenase, mitochondrial	Rattus norvegicus	338	2091	1246	0.00520838	0.00334946	1.55499	0.636903	Up	331.867	3.76895e-74	3.04531e-72	Mitochondrial / OXPHOS
PIO vs DC	P85108	TBB2A_RAT	Tubb2a	Tubulin beta-2A chain	Rattus norvegicus	445	2474	4312	0.00468063	0.00880426	0.531633	-0.911498	Down	310.211	1.96451e-69	1.48811e-67	Cytoskeleton
PIO vs DC	G5BKU0	G5BKU0_HETGA	GW7_13336	Creatine kinase	Heterocephalus glaber	383	512	127	0.00112548	0.000301286	3.73557	1.90133	Up	297.532	1.13623e-66	8.10067e-65	Other / uncategorised
PIO vs DC	G5APH2	G5APH2_HETGA	GW7_12416	Tubulin beta chain	Heterocephalus glaber	450	1651	3106	0.00308887	0.00627138	0.492534	-1.0217	Down	296.153	2.26903e-66	1.4474e-64	Cytoskeleton
PIO vs DC	Q4QRB4	TBB3_RAT	Tubb3	Tubulin beta-3 chain	Rattus norvegicus	450	1651	3106	0.00308887	0.00627138	0.492534	-1.0217	Down	296.153	2.26903e-66	1.4474e-64	Cytoskeleton
PIO vs DC	A0A0G2K1L8	A0A0G2K1L8_RAT	Basp1	Brain acid soluble protein 1	Rattus norvegicus	219	505	1334	0.00194139	0.00553459	0.350773	-1.51139	Down	295.033	3.98043e-66	2.41214e-64	Other / uncategorised
PIO vs DC	P47728	CALB2_RAT	Calb2	Calretinin	Rattus norvegicus	271	404	82	0.0012551	0.000274928	4.56518	2.19067	Up	273.34	2.12326e-61	1.22543e-59	Calcium signalling
PIO vs DC	Q05175	BASP1_RAT	Basp1	Brain acid soluble protein 1	Rattus norvegicus	220	484	1249	0.0018522	0.00515839	0.359066	-1.47768	Down	264.347	1.93677e-59	1.06699e-57	Other / uncategorised
PIO vs DC	P11275	KCC2A_RAT	Camk2a	Calcium/calmodulin-dependent protein kinase type II subunit alpha	Rattus norvegicus	478	184	691	0.000324082	0.00131348	0.246735	-2.01897	Down	255.294	1.8212e-57	9.59695e-56	Calcium signalling
PIO vs DC	A0A0S3NTB0	A0A0S3NTB0_9MURI	ACTG1	Actin, gamma, cytoplasmic 1	Tokudaia muenninki	375	2243	3726	0.00503574	0.00902788	0.557798	-0.842184	Down	217.123	3.83718e-49	1.78872e-47	Cytoskeleton
PIO vs DC	G5BJ63	G5BJ63_HETGA	GW7_04078	Actin, cytoplasmic 2	Heterocephalus glaber	375	2243	3726	0.00503574	0.00902788	0.557798	-0.842184	Down	217.123	3.83718e-49	1.78872e-47	Cytoskeleton
PIO vs DC	P63259	ACTG_RAT	Actg1	Actin, cytoplasmic 2	Rattus norvegicus	375	2243	3726	0.00503574	0.00902788	0.557798	-0.842184	Down	217.123	3.83718e-49	1.78872e-47	Cytoskeleton
PIO vs DC	P07171	CALB1_RAT	Calb1	Calbindin	Rattus norvegicus	261	301	56	0.000970937	0.000194949	4.98046	2.31628	Up	215.65	8.04179e-49	3.60987e-47	Calcium signalling
PIO vs DC	A0A091DBI9	A0A091DBI9_FUKDA	H920_18447	Tubulin alpha chain	Fukomys damarensis	484	2539	4107	0.00441654	0.00770998	0.572834	-0.803811	Down	210.598	1.01713e-47	4.10921e-46	Cytoskeleton
PIO vs DC	A0A1S3GBQ2	A0A1S3GBQ2_DIPOR	Tuba4a	Tubulin alpha chain	Dipodomys ordii	448	2539	4107	0.00477144	0.00832953	0.572834	-0.803811	Down	210.598	1.01713e-47	4.10921e-46	Cytoskeleton
PIO vs DC	Q5XIF6	TBA4A_RAT	Tuba4a	Tubulin alpha-4A chain	Rattus norvegicus	448	2539	4107	0.00477144	0.00832953	0.572834	-0.803811	Down	210.598	1.01713e-47	4.10921e-46	Cytoskeleton
PIO vs DC	P04631	S100B_RAT	S100b	Protein S100-B	Rattus norvegicus	92	530	198	0.00485013	0.00195547	2.48029	1.31051	Up	200.007	2.08085e-45	8.13546e-44	Calcium signalling
PIO vs DC	P12839	NFM_RAT	Nefm	Neurofilament medium polypeptide	Rattus norvegicus	846	1571	1020	0.0015634	0.00109548	1.42714	0.513128	Up	194.613	3.12916e-44	1.18517e-42	Cytoskeleton
PIO vs DC	P21575	DYN1_RAT	Dnm1	Dynamin-1	Rattus norvegicus	864	340	882	0.000331307	0.000927532	0.357192	-1.48523	Down	188.406	7.08519e-43	2.6022e-41	Other / uncategorised
PIO vs DC	F1M779	F1M779_RAT	Cltc	Clathrin heavy chain	Rattus norvegicus	1675	853	1683	0.000428745	0.000912942	0.46963	-1.0904	Down	186.56	1.79141e-42	6.20338e-41	Other / uncategorised
PIO vs DC	P11442	CLH1_RAT	Cltc	Clathrin heavy chain 1	Rattus norvegicus	1675	853	1683	0.000428745	0.000912942	0.46963	-1.0904	Down	186.56	1.79141e-42	6.20338e-41	Other / uncategorised
PIO vs DC	P11348	DHPR_RAT	Qdpr	Dihydropteridine reductase	Rattus norvegicus	241	628	277	0.00219385	0.00104433	2.10073	1.07089	Up	185.596	2.90828e-42	9.7912e-41	Other / uncategorised
PIO vs DC	A0A1S3FRD3	A0A1S3FRD3_DIPOR	Actb	actin, cytoplasmic 1	Dipodomys ordii	375	2302	3700	0.0051682	0.00896488	0.576494	-0.794624	Down	183.507	8.31076e-42	2.58273e-40	Cytoskeleton
PIO vs DC	P60711	ACTB_RAT	Actb	Actin, cytoplasmic 1	Rattus norvegicus	375	2302	3700	0.0051682	0.00896488	0.576494	-0.794624	Down	183.507	8.31076e-42	2.58273e-40	Cytoskeleton
PIO vs DC	A0A091D4C3	A0A091D4C3_FUKDA	H920_13304	Actin, cytoplasmic 1	Fukomys damarensis	418	2302	3700	0.00463654	0.00804266	0.576494	-0.794623	Down	183.507	8.31076e-42	2.58273e-40	Cytoskeleton
PIO vs DC	O35077	GPDA_RAT	Gpd1	Glycerol-3-phosphate dehydrogenase [NAD(+)], cytoplasmic	Rattus norvegicus	349	19	221	4.58e-05	0.000575362	0.0796021	-3.65105	Down	176.458	2.87656e-40	8.71597e-39	Other / uncategorised
PIO vs DC	P07323	ENOG_RAT	Eno2	Gamma-enolase	Rattus norvegicus	434	976	1834	0.00189332	0.00383958	0.493107	-1.02003	Down	173.695	1.15369e-39	3.28982e-38	Glycolysis / carbohydrate metabolism
PIO vs DC	G5AU24	G5AU24_HETGA	GW7_14456	Tubulin alpha-1C chain	Heterocephalus glaber	837	2952	4528	0.00296931	0.00491536	0.604089	-0.727167	Down	173.627	1.19432e-39	3.28982e-38	Cytoskeleton
PIO vs DC	A0A091DQV7	A0A091DQV7_FUKDA	H920_05128	Tubulin alpha chain	Fukomys damarensis	539	2952	4528	0.00461097	0.00763294	0.604089	-0.727167	Down	173.627	1.19432e-39	3.28982e-38	Cytoskeleton
PIO vs DC	G5AU27	G5AU27_HETGA	GW7_14459	Tubulin alpha chain	Heterocephalus glaber	450	2952	4528	0.00552292	0.00914256	0.604089	-0.727167	Down	173.627	1.19432e-39	3.28982e-38	Cytoskeleton
PIO vs DC	A0A0A7HVA6	A0A0A7HVA6_HETGA		Syntaxin-binding protein 1	Heterocephalus glaber	594	594	1204	0.000841909	0.00184168	0.457142	-1.12929	Down	144.492	2.77291e-33	7.15057e-32	Synaptic / neurotransmission
PIO vs DC	A0A1S3FKB7	A0A1S3FKB7_DIPOR	Stxbp1	syntaxin-binding protein 1	Dipodomys ordii	594	594	1204	0.000841909	0.00184168	0.457142	-1.12929	Down	144.492	2.77291e-33	7.15057e-32	Synaptic / neurotransmission
PIO vs DC	P61765	STXB1_RAT	Stxbp1	Syntaxin-binding protein 1	Rattus norvegicus	594	594	1204	0.000841909	0.00184168	0.457142	-1.12929	Down	144.492	2.77291e-33	7.15057e-32	Synaptic / neurotransmission
PIO vs DC	D4A133	D4A133_RAT	Atp6v1a	H(+)-transporting two-sector ATPase	Rattus norvegicus	617	193	554	0.000263352	0.000815828	0.322803	-1.63127	Down	141.326	1.36528e-32	3.44734e-31	Other / uncategorised
PIO vs DC	Q68FX0	IDH3B_RAT	Idh3B	Isocitrate dehydrogenase [NAD] subunit beta, mitochondrial	Rattus norvegicus	385	10	157	2.19e-05	0.000370521	0.0591059	-4.08055	Down	138.731	5.04318e-32	1.24742e-30	Mitochondrial / OXPHOS
PIO vs DC	Q9JKB7	Q9JKB7_RAT	Gda	Guanine deaminase	Rattus norvegicus	454	19	184	3.52e-05	0.000368244	0.0955887	-3.38702	Down	136.126	1.87252e-31	4.53898e-30	Other / uncategorised
PIO vs DC	A0A0R3SL11	A0A0R3SL11_HYMDI	HDID_LOCUS5624	Tubulin alpha chain	Hymenolepis diminuta	450	777	1450	0.0014537	0.00292772	0.496528	-1.01005	Down	133.991	5.4873e-31	1.27896e-29	Cytoskeleton
PIO vs DC	A0A564YRG5	A0A564YRG5_HYMDI	WMSIL1_LOCUS8946	Tubulin alpha chain	Hymenolepis diminuta	450	777	1450	0.0014537	0.00292772	0.496528	-1.01005	Down	133.991	5.4873e-31	1.27896e-29	Cytoskeleton
PIO vs DC	P10111	PPIA_RAT	Ppia	Peptidyl-prolyl cis-trans isomerase A	Rattus norvegicus	164	1263	872	0.00648372	0.00483111	1.34208	0.424469	Up	127.277	1.61535e-29	3.69396e-28	Other / uncategorised
PIO vs DC	Q06647	ATPO_RAT	Atp5po	ATP synthase subunit O, mitochondrial	Rattus norvegicus	213	23	181	9.09e-05	0.000772099	0.117731	-3.08643	Down	120.829	4.16553e-28	8.60764e-27	Mitochondrial / OXPHOS
PIO vs DC	F1LNF1	F1LNF1_RAT	Hnrnpa2b1	Heterogeneous nuclear ribonucleoproteins A2/B1	Rattus norvegicus	352	558	291	0.00133462	0.000751146	1.77677	0.82926	Up	120.817	4.19019e-28	8.60764e-27	Other / uncategorised
PIO vs DC	G5BD43	G5BD43_HETGA	GW7_01105	Heterogeneous nuclear ribonucleoproteins A2/B1 (Fragment)	Heterocephalus glaber	352	558	291	0.00133462	0.000751146	1.77677	0.82926	Up	120.817	4.19019e-28	8.60764e-27	Other / uncategorised
PIO vs DC	A0A1S3FVM8	A0A1S3FVM8_DIPOR	Hnrnpa2b1	Heterogeneous nuclear ribonucleoproteins A2/B1	Dipodomys ordii	313	558	291	0.00150091	0.000844739	1.77677	0.82926	Up	120.817	4.19019e-28	8.60764e-27	Other / uncategorised
PIO vs DC	A7VJC2-4	ROA2_RAT	Hnrnpa2b1	Isoform B1b of Heterogeneous nuclear ribonucleoproteins A2/B1	Rattus norvegicus	313	558	291	0.00150091	0.000844739	1.77677	0.82926	Up	120.817	4.19019e-28	8.60764e-27	Other / uncategorised
PIO vs DC	A0A0P6JCQ8	A0A0P6JCQ8_HETGA	HNRNPA2B1	Heterogeneous nuclear ribonucleoproteins A2/B1	Heterocephalus glaber	353	558	291	0.00133084	0.000749018	1.77677	0.82926	Up	120.817	4.19019e-28	8.60764e-27	Other / uncategorised
PIO vs DC	P70566	TMOD2_RAT	Tmod2	Tropomodulin-2	Rattus norvegicus	351	272	89	0.000652419	0.000230386	2.83185	1.50174	Up	120.642	4.57687e-28	9.24527e-27	Other / uncategorised
PIO vs DC	G5BU67	G5BU67_HETGA	GW7_07398	ADP/ATP translocase	Heterocephalus glaber	298	205	543	0.000579165	0.00165561	0.34982	-1.51532	Down	120.512	4.88691e-28	9.55312e-27	Other / uncategorised
PIO vs DC	Q09073	ADT2_RAT	Slc25a5	ADP/ATP translocase 2	Rattus norvegicus	298	205	543	0.000579165	0.00165561	0.34982	-1.51532	Down	120.512	4.88691e-28	9.55312e-27	Other / uncategorised
PIO vs DC	P14668	ANXA5_RAT	Anxa5	Annexin A5	Rattus norvegicus	319	225	63	0.000593823	0.000179442	3.30928	1.72652	Up	117.284	2.48797e-27	4.63911e-26	Calcium signalling
PIO vs DC	Q66HH8	Q66HH8_RAT	Anxa5	Annexin	Rattus norvegicus	319	225	63	0.000593823	0.000179442	3.30928	1.72652	Up	117.284	2.48797e-27	4.63911e-26	Calcium signalling
PIO vs DC	O70371	O70371_RAT		Annexin (Fragment)	Rattus norvegicus	302	225	63	0.00062725	0.000189543	3.30928	1.72652	Up	117.284	2.48797e-27	4.63911e-26	Calcium signalling
PIO vs DC	B5DEN4	B5DEN4_RAT	Ldha	L-lactate dehydrogenase	Rattus norvegicus	332	103	345	0.000261195	0.000944181	0.276637	-1.85394	Down	110.492	7.64398e-26	1.38276e-24	Other / uncategorised
PIO vs DC	P04642	LDHA_RAT	Ldha	L-lactate dehydrogenase A chain	Rattus norvegicus	332	103	345	0.000261195	0.000944181	0.276637	-1.85394	Down	110.492	7.64398e-26	1.38276e-24	Other / uncategorised
PIO vs DC	O35987	NSF1C_RAT	Nsfl1c	NSFL1 cofactor p47	Rattus norvegicus	370	168	36	0.000382272	8.84046e-05	4.32412	2.11241	Up	109.356	1.3564e-25	2.41759e-24	Other / uncategorised
PIO vs DC	G3V6D3	G3V6D3_RAT	Atp5f1b	ATP synthase subunit beta	Rattus norvegicus	529	1546	2439	0.00246047	0.00418919	0.587339	-0.767735	Down	109.284	1.40634e-25	2.43498e-24	Mitochondrial / OXPHOS
PIO vs DC	P10719	ATPB_RAT	Atp5f1b	ATP synthase subunit beta, mitochondrial	Rattus norvegicus	529	1546	2439	0.00246047	0.00418919	0.587339	-0.767735	Down	109.284	1.40634e-25	2.43498e-24	Mitochondrial / OXPHOS
PIO vs DC	P47942	DPYL2_RAT	Dpysl2	Dihydropyrimidinase-related protein 2	Rattus norvegicus	572	1738	2692	0.00255811	0.00427615	0.598226	-0.741236	Down	108.854	1.74651e-25	2.98136e-24	Other / uncategorised
PIO vs DC	P25113	PGAM1_RAT	Pgam1	Phosphoglycerate mutase 1	Rattus norvegicus	254	311	690	0.00103084	0.00246825	0.41764	-1.25967	Down	105.243	1.08043e-24	1.81872e-23	Glycolysis / carbohydrate metabolism
PIO vs DC	Q5U300	UBA1_RAT	Uba1	Ubiquitin-like modifier-activating enzyme 1	Rattus norvegicus	1058	19	151	1.51e-05	0.000129678	0.116443	-3.10231	Down	101.336	7.76435e-24	1.28909e-22	Proteostasis / ubiquitin
PIO vs DC	C7C5T2	C7C5T2_RAT	Pfkp	ATP-dependent 6-phosphofructokinase	Rattus norvegicus	788	54	234	5.77e-05	0.000269814	0.213851	-2.22532	Down	100.678	1.08207e-23	1.74862e-22	Glycolysis / carbohydrate metabolism
PIO vs DC	P47860	PFKAP_RAT	Pfkp	ATP-dependent 6-phosphofructokinase, platelet type	Rattus norvegicus	788	54	234	5.77e-05	0.000269814	0.213851	-2.22532	Down	100.678	1.08207e-23	1.74862e-22	Glycolysis / carbohydrate metabolism
PIO vs DC	P00507	AATM_RAT	Got2	Aspartate aminotransferase, mitochondrial	Rattus norvegicus	430	258	594	0.000505145	0.00125514	0.402461	-1.31308	Down	98.8906	2.66847e-23	4.25551e-22	Mitochondrial / OXPHOS; Amino acid metabolism
PIO vs DC	P04692-5	TPM1_RAT	Tpm1	Isoform 5 of Tropomyosin alpha-1 chain	Rattus norvegicus	245	309	130	0.00106184	0.000482116	2.20245	1.13911	Up	98.3841	3.44612e-23	5.42429e-22	Cytoskeleton
PIO vs DC	F1LUE2	F1LUE2_RAT	Camk2b	Calcium/calmodulin-dependent protein kinase	Rattus norvegicus	666	137	390	0.000173185	0.000532065	0.325496	-1.61929	Down	98.1093	3.9591e-23	5.99803e-22	Calcium signalling
PIO vs DC	G3V9G3	G3V9G3_RAT	Camk2b	Calcium/calmodulin-dependent protein kinase	Rattus norvegicus	542	137	390	0.000212807	0.000653792	0.325497	-1.61929	Down	98.1093	3.9591e-23	5.99803e-22	Calcium signalling
PIO vs DC	P08413	KCC2B_RAT	Camk2b	Calcium/calmodulin-dependent protein kinase type II subunit beta	Rattus norvegicus	542	137	390	0.000212807	0.000653792	0.325497	-1.61929	Down	98.1093	3.9591e-23	5.99803e-22	Calcium signalling
PIO vs DC	A0A0N8ESY2	A0A0N8ESY2_HETGA	PLP1	Myelin proteolipid protein isoform 1	Heterocephalus glaber	277	803	1389	0.00244062	0.00455613	0.535678	-0.900561	Down	96.2115	1.03244e-22	1.48967e-21	Lipid / sphingolipid metabolism
PIO vs DC	P60203	MYPR_RAT	Plp1	Myelin proteolipid protein	Rattus norvegicus	277	803	1389	0.00244062	0.00455613	0.535678	-0.900561	Down	96.2115	1.03244e-22	1.48967e-21	Lipid / sphingolipid metabolism
PIO vs DC	A0A091CP44	A0A091CP44_FUKDA	H920_17847	Myelin proteolipid protein (Fragment)	Fukomys damarensis	276	803	1389	0.00244947	0.00457264	0.535678	-0.900561	Down	96.2115	1.03244e-22	1.48967e-21	Lipid / sphingolipid metabolism
PIO vs DC	G5BLD9	G5BLD9_HETGA	GW7_06253	Myelin proteolipid protein (Fragment)	Heterocephalus glaber	276	803	1389	0.00244947	0.00457264	0.535678	-0.900561	Down	96.2115	1.03244e-22	1.48967e-21	Lipid / sphingolipid metabolism
PIO vs DC	P18418	CALR_RAT	Calr	Calreticulin	Rattus norvegicus	416	353	175	0.000714408	0.000382225	1.86908	0.902327	Up	84.6319	3.59419e-20	5.0653e-19	Other / uncategorised
PIO vs DC	F1LMW7	F1LMW7_RAT	Marcks	Myristoylated alanine-rich C-kinase substrate	Rattus norvegicus	309	226	86	0.000615765	0.00025288	2.43501	1.28393	Up	83.1611	7.56334e-20	1.04168e-18	Other / uncategorised
PIO vs DC	P30009	MARCS_RAT	Marcks	Myristoylated alanine-rich C-kinase substrate	Rattus norvegicus	309	226	86	0.000615765	0.00025288	2.43501	1.28393	Up	83.1611	7.56334e-20	1.04168e-18	Other / uncategorised
PIO vs DC	Q05962	ADT1_RAT	Slc25a4	ADP/ATP translocase 1	Rattus norvegicus	298	331	670	0.00093514	0.00204283	0.457767	-1.12732	Down	79.9978	3.74823e-19	5.04761e-18	Other / uncategorised
PIO vs DC	Q6P9Y4	Q6P9Y4_RAT	Slc25a4	ADP/ATP translocase	Rattus norvegicus	298	331	670	0.00093514	0.00204283	0.457767	-1.12732	Down	79.9978	3.74823e-19	5.04761e-18	Other / uncategorised
PIO vs DC	G3V6X7	G3V6X7_RAT	LOC108348172	ProSAAS	Rattus norvegicus	260	251	106	0.000812766	0.00037043	2.19411	1.13364	Up	79.4414	4.96742e-19	6.54404e-18	Other / uncategorised
PIO vs DC	Q9QXU9	PCS1N_RAT	Pcsk1n	ProSAAS	Rattus norvegicus	260	251	106	0.000812766	0.00037043	2.19411	1.13364	Up	79.4414	4.96742e-19	6.54404e-18	Other / uncategorised
PIO vs DC	Q68FS4	AMPL_RAT	Lap3	Cytosol aminopeptidase	Rattus norvegicus	519	86	10	0.000139507	1.75068e-05	7.96873	2.99435	Up	78.4464	8.21974e-19	1.05982e-17	Other / uncategorised
PIO vs DC	Q68FS4-2	AMPL_RAT	Lap3	Isoform 2 of Cytosol aminopeptidase	Rattus norvegicus	488	86	10	0.000148369	1.86189e-05	7.96873	2.99435	Up	78.4464	8.21974e-19	1.05982e-17	Other / uncategorised
PIO vs DC	P59215	GNAO_RAT	Gnao1	Guanine nucleotide-binding protein G(o) subunit alpha	Rattus norvegicus	354	322	648	0.000765804	0.00166321	0.460439	-1.11892	Down	76.0598	2.75201e-18	3.51099e-17	Other / uncategorised
PIO vs DC	A0A0F7RQL3	A0A0F7RQL3_RAT	Mif	Macrophage migration inhibitory factor	Rattus norvegicus	115	47	189	0.000344084	0.00149327	0.230423	-2.11764	Down	75.2976	4.0486e-18	5.05866e-17	Other / uncategorised
PIO vs DC	P30904	MIF_RAT	Mif	Macrophage migration inhibitory factor	Rattus norvegicus	115	47	189	0.000344084	0.00149327	0.230423	-2.11764	Down	75.2976	4.0486e-18	5.05866e-17	Other / uncategorised
PIO vs DC	B6DYQ7	B6DYQ7_RAT	Gstp1	GST class-pi	Rattus norvegicus	210	453	268	0.00181612	0.00115955	1.56623	0.647292	Up	72.9924	1.30148e-17	1.59333e-16	Other / uncategorised
PIO vs DC	P04906	GSTP1_RAT	Gstp1	Glutathione S-transferase P	Rattus norvegicus	210	453	268	0.00181612	0.00115955	1.56623	0.647292	Up	72.9924	1.30148e-17	1.59333e-16	Other / uncategorised
PIO vs DC	A0A482IDN3	A0A482IDN3_RAT	Hspd1	60 kDa chaperonin	Rattus norvegicus	573	1036	788	0.00152219	0.00124953	1.21822	0.28477	Up	70.5187	4.55913e-17	5.47096e-16	Other / uncategorised
PIO vs DC	P63039	CH60_RAT	Hspd1	60 kDa heat shock protein, mitochondrial	Rattus norvegicus	573	1036	788	0.00152219	0.00124953	1.21822	0.28477	Up	70.5187	4.55913e-17	5.47096e-16	Mitochondrial / OXPHOS; Proteostasis / ubiquitin
PIO vs DC	G5B750	G5B750_HETGA	GW7_18272	AP complex subunit beta	Heterocephalus glaber	1018	78	243	6.45e-05	0.000216887	0.297391	-1.74957	Down	70.3198	5.04284e-17	5.71208e-16	Other / uncategorised
PIO vs DC	A0A1S3EZB8	A0A1S3EZB8_DIPOR	Ap2b1	AP complex subunit beta	Dipodomys ordii	937	78	243	7.01e-05	0.000235636	0.297493	-1.74907	Down	70.3198	5.04284e-17	5.71208e-16	Other / uncategorised
PIO vs DC	P62944	AP2B1_RAT	Ap2b1	AP-2 complex subunit beta	Rattus norvegicus	937	78	243	7.01e-05	0.000235636	0.297493	-1.74907	Down	70.3198	5.04284e-17	5.71208e-16	Other / uncategorised
PIO vs DC	A0A0P6JDY3	A0A0P6JDY3_HETGA	AP2B1	AP complex subunit beta	Heterocephalus glaber	951	78	243	6.91e-05	0.000232167	0.297631	-1.7484	Down	70.3198	5.04284e-17	5.71208e-16	Other / uncategorised
PIO vs DC	P62944-2	AP2B1_RAT	Ap2b1	Isoform 2 of AP-2 complex subunit beta	Rattus norvegicus	951	78	243	6.91e-05	0.000232167	0.297631	-1.7484	Down	70.3198	5.04284e-17	5.71208e-16	Other / uncategorised
PIO vs DC	Q3ZB97	Q3ZB97_RAT	Ap2b1	AP complex subunit beta	Rattus norvegicus	951	78	243	6.91e-05	0.000232167	0.297631	-1.7484	Down	70.3198	5.04284e-17	5.71208e-16	Other / uncategorised
PIO vs DC	A0A091DYJ0	A0A091DYJ0_FUKDA	H920_03228	15S Mg(2+)-ATPase p97 subunit	Fukomys damarensis	1344	53	194	3.32e-05	0.000131152	0.25314	-1.98199	Down	69.4831	7.70737e-17	8.41562e-16	Other / uncategorised
PIO vs DC	A0A0P6J7Q6	A0A0P6J7Q6_HETGA	VCP	15S Mg(2+)-ATPase p97 subunit	Heterocephalus glaber	806	53	194	5.54e-05	0.000218696	0.25332	-1.98097	Down	69.4831	7.70737e-17	8.41562e-16	Other / uncategorised
PIO vs DC	A0A1S3FZV0	A0A1S3FZV0_DIPOR	Vcp	15S Mg(2+)-ATPase p97 subunit	Dipodomys ordii	806	53	194	5.54e-05	0.000218696	0.25332	-1.98097	Down	69.4831	7.70737e-17	8.41562e-16	Other / uncategorised
PIO vs DC	P46462	TERA_RAT	Vcp	Transitional endoplasmic reticulum ATPase	Rattus norvegicus	806	53	194	5.54e-05	0.000218696	0.25332	-1.98097	Down	69.4831	7.70737e-17	8.41562e-16	Other / uncategorised
PIO vs DC	Q6P7Q4	LGUL_RAT	Glo1	Lactoylglutathione lyase	Rattus norvegicus	184	88	14	0.000402652	6.91328e-05	5.82432	2.54209	Up	69.1104	9.31036e-17	1.00751e-15	Other / uncategorised
PIO vs DC	G5C9J0	G5C9J0_HETGA	GW7_11734	Synaptotagmin	Heterocephalus glaber	422	123	320	0.00024539	0.000688988	0.35616	-1.4894	Down	68.6559	1.17231e-16	1.24636e-15	Synaptic / neurotransmission
PIO vs DC	P21707	SYT1_RAT	Syt1	Synaptotagmin-1	Rattus norvegicus	421	123	320	0.000245973	0.000690624	0.35616	-1.4894	Down	68.6559	1.17231e-16	1.24636e-15	Synaptic / neurotransmission
PIO vs DC	P04797	G3P_RAT	Gapdh	Glyceraldehyde-3-phosphate dehydrogenase	Rattus norvegicus	333	1171	1794	0.00296059	0.004895	0.604819	-0.725425	Down	67.8493	1.76484e-16	1.85998e-15	Glycolysis / carbohydrate metabolism
PIO vs DC	P62815	VATB2_RAT	Atp6v1b2	V-type proton ATPase subunit B, brain isoform	Rattus norvegicus	511	145	355	0.000238898	0.000631221	0.37847	-1.40175	Down	67.548	2.05616e-16	2.14833e-15	Other / uncategorised
PIO vs DC	G3V8C3	G3V8C3_RAT	Vim	Vimentin	Rattus norvegicus	466	375	217	0.000677502	0.000423105	1.60126	0.67921	Up	63.9294	1.28959e-15	1.32457e-14	Cytoskeleton
PIO vs DC	P31000	VIME_RAT	Vim	Vimentin	Rattus norvegicus	466	375	217	0.000677502	0.000423105	1.60126	0.67921	Up	63.9294	1.28959e-15	1.32457e-14	Cytoskeleton
PIO vs DC	M0RBL8	M0RBL8_RAT	Tceal6	Transcription elongation factor A (SII)-like 6	Rattus norvegicus	199	146	49	0.000617682	0.000223726	2.76088	1.46513	Up	62.8843	2.19209e-15	2.23262e-14	Translation / transcription
PIO vs DC	A0A1S3FI87	A0A1S3FI87_DIPOR	Pura	transcriptional activator protein Pur-alpha	Dipodomys ordii	513	119	33	0.000195297	5.84481e-05	3.34137	1.74044	Up	62.5874	2.54879e-15	2.53207e-14	Translation / transcription
PIO vs DC	G5BCQ6	G5BCQ6_HETGA	GW7_08872	Transcriptional activator protein Pur-alpha	Heterocephalus glaber	344	119	33	0.000291242	8.71625e-05	3.34137	1.74044	Up	62.5874	2.54879e-15	2.53207e-14	Translation / transcription
PIO vs DC	F1LPS8	F1LPS8_RAT	Pura	Transcriptional activator protein Pur-alpha	Rattus norvegicus	289	119	33	0.000346668	0.00010375	3.34136	1.74044	Up	62.5874	2.54879e-15	2.53207e-14	Translation / transcription
PIO vs DC	A0A1S3GE51	A0A1S3GE51_DIPOR	Sept5	Septin	Dipodomys ordii	378	20	113	4.45e-05	0.000271619	0.163832	-2.60971	Down	61.0481	5.56977e-15	5.444e-14	Other / uncategorised
PIO vs DC	P25286-2	VPP1_RAT	Atp6v0a1	Isoform II of V-type proton ATPase 116 kDa subunit a1	Rattus norvegicus	832	45	164	4.55e-05	0.0001791	0.254049	-1.97682	Down	58.4288	2.10788e-14	1.9959e-13	Other / uncategorised
PIO vs DC	Q2I6B4	Q2I6B4_RAT	Atp6v0a1	V-type proton ATPase subunit a	Rattus norvegicus	845	45	164	4.48e-05	0.000176344	0.254049	-1.97682	Down	58.4288	2.10788e-14	1.9959e-13	Other / uncategorised
PIO vs DC	P25286	VPP1_RAT	Atp6v0a1	V-type proton ATPase 116 kDa subunit a1	Rattus norvegicus	838	45	164	4.52e-05	0.000177817	0.254194	-1.976	Down	58.4288	2.10788e-14	1.9959e-13	Other / uncategorised
PIO vs DC	Q2I6B5	Q2I6B5_RAT	Atp6v0a1	V-type proton ATPase subunit a	Rattus norvegicus	838	45	164	4.52e-05	0.000177817	0.254194	-1.976	Down	58.4288	2.10788e-14	1.9959e-13	Other / uncategorised
PIO vs DC	A0A1S3GS28	A0A1S3GS28_DIPOR	Eef1a1	Elongation factor 1-alpha	Dipodomys ordii	462	197	419	0.000358996	0.000824036	0.435656	-1.19874	Down	57.3651	3.6197e-14	3.34892e-13	Translation / transcription
PIO vs DC	M0R757	M0R757_RAT	LOC100360413	Elongation factor 1-alpha	Rattus norvegicus	462	197	419	0.000358996	0.000824036	0.435656	-1.19874	Down	57.3651	3.6197e-14	3.34892e-13	Translation / transcription
PIO vs DC	P62630	EF1A1_RAT	Eef1a1	Elongation factor 1-alpha 1	Rattus norvegicus	462	197	419	0.000358996	0.000824036	0.435656	-1.19874	Down	57.3651	3.6197e-14	3.34892e-13	Translation / transcription
PIO vs DC	Q5BJT9	Q5BJT9_RAT	Ckmt1	Creatine kinase	Rattus norvegicus	418	792	597	0.00159519	0.00129769	1.22925	0.297783	Up	56.1215	6.81265e-14	6.25525e-13	Other / uncategorised
PIO vs DC	Q64542-3	AT2B4_RAT	Atp2b4	Isoform ZA of Plasma membrane calcium-transporting ATPase 4	Rattus norvegicus	1157	29	126	2.11e-05	9.8949e-05	0.213241	-2.22944	Down	54.3433	1.68348e-13	1.50028e-12	Calcium signalling
PIO vs DC	Q64542-4	AT2B4_RAT	Atp2b4	Isoform ZB of Plasma membrane calcium-transporting ATPase 4	Rattus norvegicus	1191	29	126	2.05e-05	9.61242e-05	0.213266	-2.22928	Down	54.3433	1.68348e-13	1.50028e-12	Calcium signalling
PIO vs DC	Q64542	AT2B4_RAT	Atp2b4	Plasma membrane calcium-transporting ATPase 4	Rattus norvegicus	1203	29	126	2.03e-05	9.51654e-05	0.213313	-2.22896	Down	54.3433	1.68348e-13	1.50028e-12	Calcium signalling
PIO vs DC	Q64542-2	AT2B4_RAT	Atp2b4	Isoform XA of Plasma membrane calcium-transporting ATPase 4	Rattus norvegicus	1169	29	126	2.09e-05	9.79332e-05	0.213411	-2.2283	Down	54.3433	1.68348e-13	1.50028e-12	Calcium signalling
PIO vs DC	A0A0P6J6M9	A0A0P6J6M9_HETGA	AP2A2	AP-2 complex subunit alpha	Heterocephalus glaber	937	45	158	4.04e-05	0.000153212	0.263688	-1.9231	Down	53.7686	2.25553e-13	1.99541e-12	Other / uncategorised
PIO vs DC	G3V8L3	G3V8L3_RAT	Lmna	Lamin A, isoform CRA_b	Rattus norvegicus	665	165	69	0.000208895	9.42761e-05	2.21578	1.14781	Up	53.008	3.32196e-13	2.89655e-12	Other / uncategorised
PIO vs DC	P48679	LMNA_RAT	Lmna	Prelamin-A/C	Rattus norvegicus	665	165	69	0.000208895	9.42761e-05	2.21578	1.14781	Up	53.008	3.32196e-13	2.89655e-12	Other / uncategorised
PIO vs DC	P26772	CH10_RAT	Hspe1	10 kDa heat shock protein, mitochondrial	Rattus norvegicus	102	263	142	0.0021708	0.00126492	1.71616	0.779186	Up	52.7919	3.70818e-13	3.21023e-12	Mitochondrial / OXPHOS; Proteostasis / ubiquitin
PIO vs DC	P05708	HXK1_RAT	Hk1	Hexokinase-1	Rattus norvegicus	918	352	635	0.000322823	0.0006285	0.513641	-0.961169	Down	51.8416	6.01623e-13	5.17139e-12	Glycolysis / carbohydrate metabolism
PIO vs DC	D4A5L9	D4A5L9_RAT		Cytochrome c domain-containing protein	Rattus norvegicus	105	286	162	0.0022932	0.00140184	1.63584	0.710035	Up	51.377	7.62251e-13	6.41561e-12	Mitochondrial / OXPHOS
PIO vs DC	P62898	CYC_RAT	Cycs	Cytochrome c, somatic	Rattus norvegicus	105	286	162	0.0022932	0.00140184	1.63584	0.710035	Up	51.377	7.62251e-13	6.41561e-12	Mitochondrial / OXPHOS
PIO vs DC	A0A1S3FTQ6	A0A1S3FTQ6_DIPOR	LOC105991774	cytochrome c, somatic	Dipodomys ordii	106	286	162	0.00227157	0.00138862	1.63584	0.710035	Up	51.377	7.62251e-13	6.41561e-12	Mitochondrial / OXPHOS
PIO vs DC	A0A0P6JGC3	A0A0P6JGC3_HETGA	AP2M1	AP-2 complex subunit mu	Heterocephalus glaber	435	38	140	7.35e-05	0.000292424	0.251347	-1.99224	Down	50.527	1.17537e-12	9.56074e-12	Other / uncategorised
PIO vs DC	A0A1S3GII5	A0A1S3GII5_DIPOR	Ap2m1	AP-2 complex subunit mu	Dipodomys ordii	435	38	140	7.35e-05	0.000292424	0.251347	-1.99224	Down	50.527	1.17537e-12	9.56074e-12	Other / uncategorised
PIO vs DC	A0A140TAH5	A0A140TAH5_RAT	Ap2m1	AP-2 complex subunit mu	Rattus norvegicus	434	38	140	7.37e-05	0.000293098	0.251452	-1.99164	Down	50.527	1.17537e-12	9.56074e-12	Other / uncategorised
PIO vs DC	A0A091DQ96	A0A091DQ96_FUKDA	H920_05400	AP-2 complex subunit mu	Fukomys damarensis	433	38	140	7.39e-05	0.000293775	0.251553	-1.99106	Down	50.527	1.17537e-12	9.56074e-12	Other / uncategorised
PIO vs DC	G5BTE1	G5BTE1_HETGA	GW7_17237	AP-2 complex subunit mu	Heterocephalus glaber	458	38	140	6.99e-05	0.000277739	0.251675	-1.99036	Down	50.527	1.17537e-12	9.56074e-12	Other / uncategorised
PIO vs DC	A0A0G2JTG7	A0A0G2JTG7_RAT	Hnrnph1	Heterogeneous nuclear ribonucleoprotein H	Rattus norvegicus	449	87	22	0.000163132	4.45195e-05	3.66428	1.87353	Up	49.7029	1.78881e-12	1.37218e-11	Other / uncategorised
PIO vs DC	A0A1S3GCH5	A0A1S3GCH5_DIPOR	Hnrnph1	heterogeneous nuclear ribonucleoprotein H isoform X5	Dipodomys ordii	449	87	22	0.000163132	4.45195e-05	3.66428	1.87353	Up	49.7029	1.78881e-12	1.37218e-11	Other / uncategorised
PIO vs DC	G5C7B7	G5C7B7_HETGA	GW7_16686	Heterogeneous nuclear ribonucleoprotein H (Fragment)	Heterocephalus glaber	444	87	22	0.000164969	4.50209e-05	3.66428	1.87353	Up	49.7029	1.78881e-12	1.37218e-11	Other / uncategorised
PIO vs DC	A0A1S3GDT8	A0A1S3GDT8_DIPOR	Hnrnph1	heterogeneous nuclear ribonucleoprotein H isoform X4	Dipodomys ordii	452	87	22	0.000162049	4.4224e-05	3.66427	1.87353	Up	49.7029	1.78881e-12	1.37218e-11	Other / uncategorised
PIO vs DC	A0A091DT06	A0A091DT06_FUKDA	H920_05184	Heterogeneous nuclear ribonucleoprotein H (Fragment)	Fukomys damarensis	443	87	22	0.000165341	4.51225e-05	3.66427	1.87353	Up	49.7029	1.78881e-12	1.37218e-11	Other / uncategorised
PIO vs DC	A0A1S3GC41	A0A1S3GC41_DIPOR	Hnrnph1	heterogeneous nuclear ribonucleoprotein H isoform X3	Dipodomys ordii	462	87	22	0.000158541	4.32668e-05	3.66426	1.87352	Up	49.7029	1.78881e-12	1.37218e-11	Other / uncategorised
PIO vs DC	A0A1S3GCH0	A0A1S3GCH0_DIPOR	Hnrnph1	heterogeneous nuclear ribonucleoprotein H isoform X1	Dipodomys ordii	472	87	22	0.000155182	4.23501e-05	3.66426	1.87352	Up	49.7029	1.78881e-12	1.37218e-11	Other / uncategorised
PIO vs DC	A0A1S3GEH4	A0A1S3GEH4_DIPOR	Hnrnph1	heterogeneous nuclear ribonucleoprotein H isoform X2	Dipodomys ordii	465	87	22	0.000157518	4.29877e-05	3.66426	1.87352	Up	49.7029	1.78881e-12	1.37218e-11	Other / uncategorised
PIO vs DC	Q9JHU0	DPYL5_RAT	Dpysl5	Dihydropyrimidinase-related protein 5	Rattus norvegicus	564	21	103	3.13e-05	0.000165933	0.188631	-2.40636	Down	49.6703	1.81881e-12	1.38641e-11	Other / uncategorised
PIO vs DC	A0A091CUX1	A0A091CUX1_FUKDA	H920_16776	Beta-soluble NSF attachment protein	Fukomys damarensis	298	56	173	0.000158211	0.000527477	0.299939	-1.73726	Down	49.4408	2.0445e-12	1.52021e-11	Other / uncategorised
PIO vs DC	A0A1S3G382	A0A1S3G382_DIPOR	Napb	beta-soluble NSF attachment protein isoform X1	Dipodomys ordii	298	56	173	0.000158211	0.000527477	0.299939	-1.73726	Down	49.4408	2.0445e-12	1.52021e-11	Other / uncategorised
PIO vs DC	F8WFM2	F8WFM2_RAT	Napb	Beta-soluble NSF attachment protein	Rattus norvegicus	298	56	173	0.000158211	0.000527477	0.299939	-1.73726	Down	49.4408	2.0445e-12	1.52021e-11	Other / uncategorised
PIO vs DC	G5CBD1	G5CBD1_HETGA	GW7_00718	Beta-soluble NSF attachment protein	Heterocephalus glaber	298	56	173	0.000158211	0.000527477	0.299939	-1.73726	Down	49.4408	2.0445e-12	1.52021e-11	Other / uncategorised
PIO vs DC	P32551	QCR2_RAT	Uqcrc2	Cytochrome b-c1 complex subunit 2, mitochondrial	Rattus norvegicus	452	78	212	0.000145285	0.000426159	0.340917	-1.55251	Down	49.2562	2.24626e-12	1.66004e-11	Mitochondrial / OXPHOS
PIO vs DC	P07936	NEUM_RAT	Gap43	Neuromodulin	Rattus norvegicus	226	465	317	0.00173225	0.00127446	1.3592	0.442762	Up	48.91	2.67974e-12	1.96839e-11	Other / uncategorised
PIO vs DC	A0A1S3GM57	A0A1S3GM57_DIPOR	Dpysl2	Dihydropyrimidinase-related protein 2	Dipodomys ordii	677	1582	2239	0.00196736	0.00300497	0.654701	-0.611091	Down	48.4828	3.33199e-12	2.43275e-11	Other / uncategorised
PIO vs DC	O35796	C1QBP_RAT	C1qbp	Complement component 1 Q subcomponent-binding protein, mitochondrial	Rattus norvegicus	279	131	50	0.000395305	0.000162832	2.42769	1.27958	Up	47.9986	4.26532e-12	3.09555e-11	Mitochondrial / OXPHOS; Inflammation / immune
PIO vs DC	P11980	KPYM_RAT	Pkm	Pyruvate kinase PKM	Rattus norvegicus	531	1019	1517	0.00161564	0.00259576	0.622414	-0.684053	Down	47.7904	4.74299e-12	3.42173e-11	Glycolysis / carbohydrate metabolism
PIO vs DC	A0A0G2K8K0	A0A0G2K8K0_RAT	Sfpq	Splicing factor proline and glutamine-rich	Rattus norvegicus	696	92	26	0.000111287	3.39421e-05	3.27873	1.71314	Up	47.5216	5.44024e-12	3.85589e-11	Amino acid metabolism; Translation / transcription
PIO vs DC	A0A1S3GNG6	A0A1S3GNG6_DIPOR	Sfpq	splicing factor, proline- and glutamine-rich isoform X1	Dipodomys ordii	701	92	26	0.000110493	3.37e-05	3.27873	1.71314	Up	47.5216	5.44024e-12	3.85589e-11	Amino acid metabolism; Translation / transcription
PIO vs DC	Q4KM71	Q4KM71_RAT	Sfpq	Splicing factor proline/glutamine rich (Polypyrimidine tract binding protein associated)	Rattus norvegicus	699	92	26	0.000110809	3.37964e-05	3.27872	1.71313	Up	47.5216	5.44024e-12	3.85589e-11	Amino acid metabolism; Translation / transcription
PIO vs DC	Q62703	RCN2_RAT	Rcn2	Reticulocalbin-2	Rattus norvegicus	320	59	9	0.000155227	2.55545e-05	6.07436	2.60273	Up	47.3914	5.81364e-12	4.09659e-11	Other / uncategorised
PIO vs DC	A0A0P6K1A4	A0A0P6K1A4_HETGA	SEPT7	Septin	Heterocephalus glaber	436	110	262	0.000212408	0.000545995	0.389029	-1.36205	Down	47.0182	7.03317e-12	4.76212e-11	Other / uncategorised
PIO vs DC	F1LMC7	F1LMC7_RAT	Sept7	Septin	Rattus norvegicus	436	110	262	0.000212408	0.000545995	0.389029	-1.36205	Down	47.0182	7.03317e-12	4.76212e-11	Other / uncategorised
PIO vs DC	Q9WVC0	SEPT7_RAT	Septin7	Septin-7	Rattus norvegicus	436	110	262	0.000212408	0.000545995	0.389029	-1.36205	Down	47.0182	7.03317e-12	4.76212e-11	Other / uncategorised
PIO vs DC	A0A0G2JZT5	A0A0G2JZT5_RAT	Sept7	Septin	Rattus norvegicus	437	110	262	0.000211922	0.000544746	0.389029	-1.36205	Down	47.0182	7.03317e-12	4.76212e-11	Other / uncategorised
PIO vs DC	A0A1S3GPJ9	A0A1S3GPJ9_DIPOR	Sept7	Septin	Dipodomys ordii	437	110	262	0.000211922	0.000544746	0.389029	-1.36205	Down	47.0182	7.03317e-12	4.76212e-11	Other / uncategorised
PIO vs DC	A2VCW8	A2VCW8_RAT	Sept7	Septin	Rattus norvegicus	437	110	262	0.000211922	0.000544746	0.389029	-1.36205	Down	47.0182	7.03317e-12	4.76212e-11	Other / uncategorised
PIO vs DC	A0A091DU95	A0A091DU95_FUKDA	H920_12249	Septin	Fukomys damarensis	432	110	262	0.000214375	0.000551051	0.38903	-1.36205	Down	47.0182	7.03317e-12	4.76212e-11	Other / uncategorised
PIO vs DC	Q5I0P2	GCSH_RAT	Gcsh	Glycine cleavage system H protein, mitochondrial	Rattus norvegicus	170	56	8	0.000277335	4.27578e-05	6.48619	2.69737	Up	46.5174	9.08105e-12	6.11458e-11	Mitochondrial / OXPHOS; Amino acid metabolism
PIO vs DC	Q62950	DPYL1_RAT	Crmp1	Dihydropyrimidinase-related protein 1	Rattus norvegicus	572	229	444	0.000337058	0.000705279	0.477907	-1.0652	Down	46.4788	9.26165e-12	6.20173e-11	Other / uncategorised
PIO vs DC	Q63654	Q63654_RAT	UBC	Polyubiquitin (Fragment)	Rattus norvegicus	100	122	46	0.00102713	0.000417957	2.4575	1.29719	Up	45.4416	1.57256e-11	9.38887e-11	Proteostasis / ubiquitin
PIO vs DC	A0A091CM51	A0A091CM51_FUKDA	H920_20168	40S ribosomal protein S27a	Fukomys damarensis	156	122	46	0.000658416	0.000267921	2.4575	1.29719	Up	45.4416	1.57256e-11	9.38887e-11	Translation / transcription
PIO vs DC	A0A1S3FA73	A0A1S3FA73_DIPOR	Rps27a	40S ribosomal protein S27a	Dipodomys ordii	156	122	46	0.000658416	0.000267921	2.4575	1.29719	Up	45.4416	1.57256e-11	9.38887e-11	Translation / transcription
PIO vs DC	G5B8W4	G5B8W4_HETGA	RPS27A	40S ribosomal protein S27a	Heterocephalus glaber	156	122	46	0.000658416	0.000267921	2.4575	1.29719	Up	45.4416	1.57256e-11	9.38887e-11	Translation / transcription
PIO vs DC	P62982	RS27A_RAT	Rps27a	Ubiquitin-40S ribosomal protein S27a	Rattus norvegicus	156	122	46	0.000658416	0.000267921	2.4575	1.29719	Up	45.4416	1.57256e-11	9.38887e-11	Proteostasis / ubiquitin; Translation / transcription
PIO vs DC	Q6PED0	Q6PED0_RAT	Rps27a	40S ribosomal protein S27a	Rattus norvegicus	156	122	46	0.000658416	0.000267921	2.4575	1.29719	Up	45.4416	1.57256e-11	9.38887e-11	Translation / transcription
PIO vs DC	A0A1S3FPY0	A0A1S3FPY0_DIPOR	Ubc	polyubiquitin-C	Dipodomys ordii	153	122	46	0.000671326	0.000273175	2.4575	1.29719	Up	45.4416	1.57256e-11	9.38887e-11	Proteostasis / ubiquitin
PIO vs DC	A0A1S3GFL3	A0A1S3GFL3_DIPOR	Ubb	polyubiquitin-B	Dipodomys ordii	153	122	46	0.000671326	0.000273175	2.4575	1.29719	Up	45.4416	1.57256e-11	9.38887e-11	Proteostasis / ubiquitin
PIO vs DC	A0A091DL08	A0A091DL08_FUKDA	H920_15078	Polyubiquitin-B	Fukomys damarensis	235	122	46	0.000437076	0.000177854	2.4575	1.29719	Up	45.4416	1.57256e-11	9.38887e-11	Proteostasis / ubiquitin
PIO vs DC	F1LML2	F1LML2_RAT	Ubc	Polyubiquitin-C	Rattus norvegicus	810	122	46	0.000126806	5.15997e-05	2.4575	1.29719	Up	45.4416	1.57256e-11	9.38887e-11	Proteostasis / ubiquitin
PIO vs DC	Q63429	UBC_RAT	Ubc	Polyubiquitin-C	Rattus norvegicus	810	122	46	0.000126806	5.15997e-05	2.4575	1.29719	Up	45.4416	1.57256e-11	9.38887e-11	Proteostasis / ubiquitin
PIO vs DC	A0A091E260	A0A091E260_FUKDA	H920_01844	Polyubiquitin-B	Fukomys damarensis	77	122	46	0.00133393	0.000542802	2.4575	1.29719	Up	45.4416	1.57256e-11	9.38887e-11	Proteostasis / ubiquitin
PIO vs DC	A0A1S3G6F8	A0A1S3G6F8_DIPOR	Uba52	60S ribosomal protein L40	Dipodomys ordii	128	122	46	0.000802444	0.000326529	2.4575	1.29719	Up	45.4416	1.57256e-11	9.38887e-11	Translation / transcription
PIO vs DC	G5C5A6	G5C5A6_HETGA	GW7_11663	60S ribosomal protein L40	Heterocephalus glaber	128	122	46	0.000802444	0.000326529	2.4575	1.29719	Up	45.4416	1.57256e-11	9.38887e-11	Translation / transcription
PIO vs DC	P62986	RL40_RAT	Uba52	Ubiquitin-60S ribosomal protein L40	Rattus norvegicus	128	122	46	0.000802444	0.000326529	2.4575	1.29719	Up	45.4416	1.57256e-11	9.38887e-11	Proteostasis / ubiquitin; Translation / transcription
PIO vs DC	Q6P7R7	Q6P7R7_RAT	Uba52	60S ribosomal protein L40	Rattus norvegicus	128	122	46	0.000802444	0.000326529	2.4575	1.29719	Up	45.4416	1.57256e-11	9.38887e-11	Translation / transcription
PIO vs DC	A0A0R3SX05	A0A0R3SX05_HYMDI	HDID_LOCUS10244	Uncharacterized protein	Hymenolepis diminuta	204	122	46	0.000503494	0.000204881	2.45749	1.29719	Up	45.4416	1.57256e-11	9.38887e-11	Other / uncategorised
PIO vs DC	A0A6M2DSD6	A0A6M2DSD6_9NEOP		Putative ubiquitin/60s ribosomal protein l40 fusion (Fragment)	Xenopsylla cheopis	440	122	46	0.000233438	9.49903e-05	2.45749	1.29719	Up	45.4416	1.57256e-11	9.38887e-11	Proteostasis / ubiquitin; Translation / transcription
PIO vs DC	P0CG51	UBB_RAT	Ubb	Polyubiquitin-B	Rattus norvegicus	305	122	46	0.000336763	0.000137035	2.45749	1.29719	Up	45.4416	1.57256e-11	9.38887e-11	Proteostasis / ubiquitin
PIO vs DC	A0A091CWM2	A0A091CWM2_FUKDA	H920_16005	60S ribosomal protein L40	Fukomys damarensis	420	122	46	0.000244554	9.95136e-05	2.45749	1.29719	Up	45.4416	1.57256e-11	9.38887e-11	Translation / transcription
PIO vs DC	Q5FWT0	Q5FWT0_RAT	Ubc	Ubc protein (Fragment)	Rattus norvegicus	656	122	46	0.000156574	6.3713e-05	2.45749	1.29719	Up	45.4416	1.57256e-11	9.38887e-11	Other / uncategorised
PIO vs DC	A0A140TAA1	A0A140TAA1_RAT	Igsf8	Immunoglobulin superfamily, member 8	Rattus norvegicus	611	20	95	2.76e-05	0.000141272	0.195368	-2.35574	Down	44.5405	2.49151e-11	1.48025e-10	Inflammation / immune
PIO vs DC	B5DFG5	B5DFG5_RAT	Sept6	Septin	Rattus norvegicus	427	31	118	6.11e-05	0.000251089	0.24334	-2.03896	Down	44.235	2.91222e-11	1.72176e-10	Other / uncategorised
PIO vs DC	P06761	BIP_RAT	Hspa5	Endoplasmic reticulum chaperone BiP	Rattus norvegicus	654	421	288	0.000541963	0.000400119	1.35451	0.437766	Up	43.7446	3.74142e-11	2.1801e-10	Proteostasis / ubiquitin
PIO vs DC	A0A1S3FJW3	A0A1S3FJW3_DIPOR	Hspa5	78 kDa glucose-regulated protein	Dipodomys ordii	655	421	288	0.000541135	0.000399508	1.3545	0.437765	Up	43.7446	3.74142e-11	2.1801e-10	Glycolysis / carbohydrate metabolism
PIO vs DC	G3V9Z6	G3V9Z6_RAT	Sept8	Septin	Rattus norvegicus	429	29	113	5.69e-05	0.000239329	0.237748	-2.07249	Down	43.4917	4.25763e-11	2.46902e-10	Other / uncategorised
PIO vs DC	M0R9X8	M0R9X8_RAT	Dync1h1	Cytoplasmic dynein 1 heavy chain 1	Rattus norvegicus	4644	49	150	8.88e-06	2.93476e-05	0.30258	-1.72461	Down	42.2875	7.87953e-11	4.54761e-10	Cytoskeleton
PIO vs DC	M0RAQ6	M0RAQ6_RAT	Hk1	Hexokinase	Rattus norvegicus	893	291	522	0.000274351	0.000531121	0.516551	-0.953017	Down	41.7063	1.06066e-10	6.09249e-10	Glycolysis / carbohydrate metabolism
PIO vs DC	P39069	KAD1_RAT	Ak1	Adenylate kinase isoenzyme 1	Rattus norvegicus	194	43	138	0.000186609	0.000646326	0.288723	-1.79224	Down	41.6664	1.08254e-10	6.18888e-10	Other / uncategorised
PIO vs DC	A0A0G2K5Q0	A0A0G2K5Q0_RAT	Prkcb	Protein kinase C	Rattus norvegicus	652	9	65	1.16e-05	9.05816e-05	0.128061	-2.96509	Down	41.3279	1.28721e-10	7.18939e-10	Other / uncategorised
PIO vs DC	F1LS42	F1LS42_RAT	Prkcb	Protein kinase C	Rattus norvegicus	672	9	65	1.13e-05	8.78857e-05	0.128576	-2.95931	Down	41.3279	1.28721e-10	7.18939e-10	Other / uncategorised
PIO vs DC	A0A1S3EQF8	A0A1S3EQF8_DIPOR	Prkcb	Protein kinase C	Dipodomys ordii	655	9	65	1.16e-05	9.01667e-05	0.128651	-2.95847	Down	41.3279	1.28721e-10	7.18939e-10	Other / uncategorised
PIO vs DC	P68403-2	KPCB_RAT	Prkcb	Isoform Beta-II of Protein kinase C beta type	Rattus norvegicus	673	9	65	1.13e-05	8.77551e-05	0.128767	-2.95716	Down	41.3279	1.28721e-10	7.18939e-10	Other / uncategorised
PIO vs DC	G3V6Y6	G3V6Y6_RAT	Pygb	Alpha-1,4 glucan phosphorylase	Rattus norvegicus	846	173	349	0.000172163	0.000374825	0.459315	-1.12244	Down	41.2332	1.35112e-10	7.5117e-10	Other / uncategorised
PIO vs DC	G3V6H5	G3V6H5_RAT	Slc25a11	Mitochondrial 2-oxoglutarate/malate carrier protein	Rattus norvegicus	314	25	101	6.7e-05	0.000292258	0.22925	-2.12501	Down	40.4328	2.03498e-10	1.12109e-09	Mitochondrial / OXPHOS
PIO vs DC	Q6MFX9	Q6MFX9_RAT	Mog	Myelin-oligodendrocyte glycoprotein	Rattus norvegicus	245	100	234	0.000343636	0.000867808	0.395981	-1.3365	Down	40.3858	2.08448e-10	1.13701e-09	Other / uncategorised
PIO vs DC	D4A5G8	D4A5G8_RAT	Pdha1l1	Pyruvate dehydrogenase E1 component subunit alpha	Rattus norvegicus	390	110	250	0.000237461	0.000582438	0.407702	-1.29441	Down	40.3613	2.11079e-10	1.13701e-09	Glycolysis / carbohydrate metabolism
PIO vs DC	P26284	ODPA_RAT	Pdha1	Pyruvate dehydrogenase E1 component subunit alpha, somatic form, mitochondrial	Rattus norvegicus	390	110	250	0.000237461	0.000582438	0.407702	-1.29441	Down	40.3613	2.11079e-10	1.13701e-09	Mitochondrial / OXPHOS; Glycolysis / carbohydrate metabolism
PIO vs DC	Q4FZZ4	Q4FZZ4_RAT	Pdha1	Pyruvate dehydrogenase E1 component subunit alpha	Rattus norvegicus	390	110	250	0.000237461	0.000582438	0.407702	-1.29441	Down	40.3613	2.11079e-10	1.13701e-09	Glycolysis / carbohydrate metabolism
PIO vs DC	A0A091DQ77	A0A091DQ77_FUKDA	H920_13633	Pyruvate dehydrogenase E1 component subunit alpha	Fukomys damarensis	387	110	250	0.000239302	0.000586953	0.407702	-1.29441	Down	40.3613	2.11079e-10	1.13701e-09	Glycolysis / carbohydrate metabolism
PIO vs DC	A0A091DXM5	A0A091DXM5_FUKDA	H920_01751	Guanine nucleotide-binding protein G(I)/G(S)/G(T) subunit beta-2	Fukomys damarensis	340	222	418	0.000549717	0.00111705	0.492116	-1.02293	Down	39.7372	2.90533e-10	1.53767e-09	Other / uncategorised
PIO vs DC	A0A1S3GGA1	A0A1S3GGA1_DIPOR	Gnb2	guanine nucleotide-binding protein G(I)/G(S)/G(T) subunit beta-2	Dipodomys ordii	340	222	418	0.000549717	0.00111705	0.492116	-1.02293	Down	39.7372	2.90533e-10	1.53767e-09	Other / uncategorised
PIO vs DC	G5BBZ6	G5BBZ6_HETGA	GNB2	Guanine nucleotide-binding protein G(I)/G(S)/G(T) subunit beta-2	Heterocephalus glaber	340	222	418	0.000549717	0.00111705	0.492116	-1.02293	Down	39.7372	2.90533e-10	1.53767e-09	Other / uncategorised
PIO vs DC	P54313	GBB2_RAT	Gnb2	Guanine nucleotide-binding protein G(I)/G(S)/G(T) subunit beta-2	Rattus norvegicus	340	222	418	0.000549717	0.00111705	0.492116	-1.02293	Down	39.7372	2.90533e-10	1.53767e-09	Other / uncategorised
PIO vs DC	F1LMX1	F1LMX1_RAT	Bin1	Myc box-dependent-interacting protein 1	Rattus norvegicus	589	289	182	0.000413093	0.000280757	1.47136	0.557146	Up	39.1529	3.91884e-10	2.03847e-09	Cytoskeleton
PIO vs DC	O08839-2	BIN1_RAT	Bin1	Isoform AMPH2-2 of Myc box-dependent-interacting protein 1	Rattus norvegicus	550	289	182	0.000442385	0.000300665	1.47136	0.557146	Up	39.1529	3.91884e-10	2.03847e-09	Cytoskeleton
PIO vs DC	O08839-5	BIN1_RAT	Bin1	Isoform AMPH2-5 of Myc box-dependent-interacting protein 1	Rattus norvegicus	440	289	182	0.000552981	0.000375831	1.47135	0.557145	Up	39.1529	3.91884e-10	2.03847e-09	Cytoskeleton
PIO vs DC	O08839	BIN1_RAT	Bin1	Myc box-dependent-interacting protein 1	Rattus norvegicus	588	289	182	0.000413795	0.000281234	1.47135	0.557144	Up	39.1529	3.91884e-10	2.03847e-09	Cytoskeleton
PIO vs DC	Q5M7W5-2	MAP4_RAT	Map4	Isoform 2 of Microtubule-associated protein 4	Rattus norvegicus	983	101	37	8.65e-05	3.41997e-05	2.52926	1.33872	Up	39.0705	4.08769e-10	2.09927e-09	Cytoskeleton
PIO vs DC	Q5M7W5	MAP4_RAT	Map4	Microtubule-associated protein 4	Rattus norvegicus	1057	101	37	8.04e-05	3.18054e-05	2.52787	1.33792	Up	39.0705	4.08769e-10	2.09927e-09	Cytoskeleton
PIO vs DC	A0A0G2JW88	A0A0G2JW88_RAT	Map4	Microtubule-associated protein	Rattus norvegicus	2201	101	37	3.86e-05	1.52741e-05	2.52715	1.33751	Up	39.0705	4.08769e-10	2.09927e-09	Cytoskeleton
PIO vs DC	F1LQN3	F1LQN3_RAT	Rtn4	Reticulon	Rattus norvegicus	1163	148	70	0.000107139	5.4688e-05	1.95909	0.970186	Up	38.7402	4.84133e-10	2.46542e-09	Other / uncategorised
PIO vs DC	Q9JK11	RTN4_RAT	Rtn4	Reticulon-4	Rattus norvegicus	1163	148	70	0.000107139	5.4688e-05	1.95909	0.970186	Up	38.7402	4.84133e-10	2.46542e-09	Other / uncategorised
PIO vs DC	Q6P9V1	Q6P9V1_RAT	Cd81	Tetraspanin	Rattus norvegicus	236	78	195	0.000278258	0.000750752	0.370639	-1.43191	Down	38.7078	4.92229e-10	2.49616e-09	Other / uncategorised
PIO vs DC	Q920Q0	PALM_RAT	Palm	Paralemmin-1	Rattus norvegicus	383	83	26	0.00018245	6.16806e-05	2.95798	1.56461	Up	38.6119	5.1704e-10	2.61105e-09	Other / uncategorised
PIO vs DC	Q5XIT1	MARE3_RAT	Mapre3	Microtubule-associated protein RP/EB family member 3	Rattus norvegicus	281	175	91	0.00052432	0.000294245	1.78192	0.83343	Up	38.0893	6.75803e-10	3.39864e-09	Cytoskeleton
PIO vs DC	Q5RKI0	WDR1_RAT	Wdr1	WD repeat-containing protein 1	Rattus norvegicus	606	24	95	3.33e-05	0.000142438	0.233786	-2.09674	Down	37.2017	1.06519e-09	5.33475e-09	Other / uncategorised
PIO vs DC	O35179	SH3G2_RAT	Sh3gl2	Endophilin-A1	Rattus norvegicus	352	358	245	0.000856259	0.000632408	1.35397	0.437191	Up	37.1409	1.09892e-09	5.48105e-09	Other / uncategorised
PIO vs DC	F1M953	F1M953_RAT	Hspa9	75 kDa glucose-regulated protein	Rattus norvegicus	679	267	167	0.00033106	0.000223471	1.48145	0.567006	Up	36.8999	1.24353e-09	6.17686e-09	Glycolysis / carbohydrate metabolism
PIO vs DC	Q64304	Q64304_RATLE	lLAT	LLAT protein	Rattus leucopus	527	48	8	7.67e-05	1.37928e-05	5.56086	2.47531	Up	36.7262	1.35941e-09	6.69756e-09	Other / uncategorised
PIO vs DC	A0A0H2UHQ0	A0A0H2UHQ0_RAT	Slc3a2	4F2 cell-surface antigen heavy chain	Rattus norvegicus	566	48	8	7.14e-05	1.28424e-05	5.55969	2.475	Up	36.7262	1.35941e-09	6.69756e-09	Other / uncategorised
PIO vs DC	P62632	EF1A2_RAT	Eef1a2	Elongation factor 1-alpha 2	Rattus norvegicus	463	176	342	0.000320034	0.000671149	0.476845	-1.06841	Down	36.0471	1.92604e-09	9.45086e-09	Translation / transcription
PIO vs DC	Q5XIH3	Q5XIH3_RAT	Ndufv1	NADH dehydrogenase [ubiquinone] flavoprotein 1, mitochondrial	Rattus norvegicus	464	25	95	4.54e-05	0.000186029	0.244049	-2.03476	Down	35.5426	2.49538e-09	1.21952e-08	Mitochondrial / OXPHOS; Proteostasis / ubiquitin
PIO vs DC	P54921	SNAA_RAT	Napa	Alpha-soluble NSF attachment protein	Rattus norvegicus	295	13	69	3.71e-05	0.000212521	0.174571	-2.51811	Down	35.5218	2.52206e-09	1.2276e-08	Other / uncategorised
PIO vs DC	Q63560	MAP6_RAT	Map6	Microtubule-associated protein 6	Rattus norvegicus	952	471	350	0.000416533	0.000334045	1.24694	0.318388	Up	35.5028	2.54682e-09	1.2347e-08	Cytoskeleton
PIO vs DC	B1WBM0	B1WBM0_RAT	Cd9	Tetraspanin	Rattus norvegicus	226	7	53	2.61e-05	0.000213079	0.12249	-3.02927	Down	34.6265	3.99439e-09	1.90599e-08	Other / uncategorised
PIO vs DC	P40241	CD9_RAT	Cd9	CD9 antigen	Rattus norvegicus	226	7	53	2.61e-05	0.000213079	0.12249	-3.02927	Down	34.6265	3.99439e-09	1.90599e-08	Other / uncategorised
PIO vs DC	P11980-2	KPYM_RAT	Pkm	Isoform M2 of Pyruvate kinase PKM	Rattus norvegicus	531	931	1347	0.00147612	0.00230487	0.640432	-0.642883	Down	34.6407	3.96525e-09	1.90599e-08	Glycolysis / carbohydrate metabolism
PIO vs DC	P04639	APOA1_RAT	Apoa1	Apolipoprotein A-I	Rattus norvegicus	259	60	15	0.000195037	5.26218e-05	3.70639	1.89002	Up	34.6108	4.0266e-09	1.91382e-08	Lipid / sphingolipid metabolism
PIO vs DC	A0A0P6IYS7	A0A0P6IYS7_HETGA	RAC1	Ras-related C3 botulinum toxin substrate 1 isoform Rac1b	Heterocephalus glaber	192	62	161	0.000271866	0.000761901	0.356826	-1.48671	Down	34.4104	4.4633e-09	2.10487e-08	Other / uncategorised
PIO vs DC	Q6RUV5	RAC1_RAT	Rac1	Ras-related C3 botulinum toxin substrate 1	Rattus norvegicus	192	62	161	0.000271866	0.000761901	0.356826	-1.48671	Down	34.4104	4.4633e-09	2.10487e-08	Other / uncategorised
PIO vs DC	D3ZC55	D3ZC55_RAT	Hspa12a	Heat shock 70kDa protein 12A (Predicted), isoform CRA_a	Rattus norvegicus	675	58	153	7.23e-05	0.00020595	0.351056	-1.51023	Down	33.6756	6.5112e-09	3.05875e-08	Proteostasis / ubiquitin
PIO vs DC	A0A0S3NUJ9	A0A0S3NUJ9_9MURI	GLOD4	Glyoxalase domain-containing protein 4	Tokudaia muenninki	298	59	15	0.000166687	4.5735e-05	3.64462	1.86577	Up	33.5499	6.94594e-09	3.25038e-08	Other / uncategorised
PIO vs DC	P11030	ACBP_RAT	Dbi	Acyl-CoA-binding protein	Rattus norvegicus	87	220	133	0.00212896	0.00138901	1.53272	0.616091	Up	33.4477	7.32052e-09	3.41249e-08	Other / uncategorised
PIO vs DC	P30835	PFKAL_RAT	Pfkl	ATP-dependent 6-phosphofructokinase, liver type	Rattus norvegicus	780	14	69	1.51e-05	8.03764e-05	0.187866	-2.41222	Down	33.4115	7.45826e-09	3.45016e-08	Glycolysis / carbohydrate metabolism
PIO vs DC	Q6P783	Q6P783_RAT	Pfkl	ATP-dependent 6-phosphofructokinase	Rattus norvegicus	780	14	69	1.51e-05	8.03764e-05	0.187866	-2.41222	Down	33.4115	7.45826e-09	3.45016e-08	Glycolysis / carbohydrate metabolism
PIO vs DC	A0A1S3GAK2	A0A1S3GAK2_DIPOR	Dnajc5	dnaJ homolog subfamily C member 5	Dipodomys ordii	198	114	51	0.000484735	0.000234034	2.07122	1.05048	Up	32.8753	9.82653e-09	4.49425e-08	Other / uncategorised
PIO vs DC	G5C8B4	G5C8B4_HETGA	DNAJC5	DnaJ homolog subfamily C member 5	Heterocephalus glaber	198	114	51	0.000484735	0.000234034	2.07122	1.05048	Up	32.8753	9.82653e-09	4.49425e-08	Other / uncategorised
PIO vs DC	P60905	DNJC5_RAT	Dnajc5	DnaJ homolog subfamily C member 5	Rattus norvegicus	198	114	51	0.000484735	0.000234034	2.07122	1.05048	Up	32.8753	9.82653e-09	4.49425e-08	Other / uncategorised
PIO vs DC	A0A0A7HUH5	A0A0A7HUH5_HETGA		GTP-binding nuclear protein Ran	Heterocephalus glaber	216	32	105	0.000124727	0.000441682	0.282391	-1.82423	Down	32.6917	1.07998e-08	4.90239e-08	Other / uncategorised
PIO vs DC	P62828	RAN_RAT	Ran	GTP-binding nuclear protein Ran	Rattus norvegicus	216	32	105	0.000124727	0.000441682	0.282391	-1.82423	Down	32.6917	1.07998e-08	4.90239e-08	Other / uncategorised
PIO vs DC	A0A0G2K0T6	A0A0G2K0T6_RAT	Sncg	Gamma-synuclein	Rattus norvegicus	123	145	75	0.000992494	0.000554026	1.79142	0.841104	Up	31.9095	1.61528e-08	7.30494e-08	Other / uncategorised
PIO vs DC	A0A1S3G3X5	A0A1S3G3X5_DIPOR	Hmgb1	High mobility group protein 1	Dipodomys ordii	221	74	25	0.000281906	0.000102783	2.74273	1.45561	Up	31.624	1.87107e-08	8.15735e-08	Other / uncategorised
PIO vs DC	D3ZCR3	D3ZCR3_RAT	LOC108349189	High mobility group protein 1	Rattus norvegicus	213	74	25	0.000292494	0.000106644	2.74273	1.45561	Up	31.624	1.87107e-08	8.15735e-08	Other / uncategorised
PIO vs DC	A0A091DMI8	A0A091DMI8_FUKDA	H920_05247	High mobility group protein 1	Fukomys damarensis	215	74	25	0.000289773	0.000105651	2.74273	1.45561	Up	31.624	1.87107e-08	8.15735e-08	Other / uncategorised
PIO vs DC	B4F758	B4F758_RAT	Hmgb1	High mobility group protein 1	Rattus norvegicus	215	74	25	0.000289773	0.000105651	2.74273	1.45561	Up	31.624	1.87107e-08	8.15735e-08	Other / uncategorised
PIO vs DC	G5AVZ3	G5AVZ3_HETGA	GW7_13551	High mobility group protein B1	Heterocephalus glaber	215	74	25	0.000289773	0.000105651	2.74273	1.45561	Up	31.624	1.87107e-08	8.15735e-08	Other / uncategorised
PIO vs DC	G5B268	G5B268_HETGA	HMGB1	High mobility group protein 1	Heterocephalus glaber	215	74	25	0.000289773	0.000105651	2.74273	1.45561	Up	31.624	1.87107e-08	8.15735e-08	Other / uncategorised
PIO vs DC	O88611	O88611_SPAEH	HMG1	High mobility group protein	Spalax ehrenbergi	215	74	25	0.000289773	0.000105651	2.74273	1.45561	Up	31.624	1.87107e-08	8.15735e-08	Other / uncategorised
PIO vs DC	P63159	HMGB1_RAT	Hmgb1	High mobility group protein B1	Rattus norvegicus	215	74	25	0.000289773	0.000105651	2.74273	1.45561	Up	31.624	1.87107e-08	8.15735e-08	Other / uncategorised
PIO vs DC	Q9QX40	Q9QX40_SPAEH	HMG1	High mobility group protein 1	Spalax ehrenbergi	215	74	25	0.000289773	0.000105651	2.74273	1.45561	Up	31.624	1.87107e-08	8.15735e-08	Other / uncategorised
PIO vs DC	A0A0G2K6P4	A0A0G2K6P4_RAT	Hmg1l1	High mobility group protein 1	Rattus norvegicus	214	74	25	0.000291127	0.000106145	2.74272	1.45561	Up	31.624	1.87107e-08	8.15735e-08	Other / uncategorised
PIO vs DC	Q7TPB1	TCPD_RAT	Cct4	T-complex protein 1 subunit delta	Rattus norvegicus	539	22	84	3.44e-05	0.0001416	0.242937	-2.04135	Down	31.5982	1.89607e-08	8.2367e-08	Other / uncategorised
PIO vs DC	A0A0P6JM27	A0A0P6JM27_HETGA	ARPC4	Actin-related protein 2/3 complex subunit 4	Heterocephalus glaber	168	6	47	3.01e-05	0.000254192	0.118414	-3.07809	Down	31.2908	2.22133e-08	9.547e-08	Cytoskeleton
PIO vs DC	A0A1S3EPR0	A0A1S3EPR0_DIPOR	Arpc4	Actin-related protein 2/3 complex subunit 4	Dipodomys ordii	168	6	47	3.01e-05	0.000254192	0.118414	-3.07809	Down	31.2908	2.22133e-08	9.547e-08	Cytoskeleton
PIO vs DC	B2RZ72	B2RZ72_RAT	Arpc4	Actin-related protein 2/3 complex subunit 4	Rattus norvegicus	168	6	47	3.01e-05	0.000254192	0.118414	-3.07809	Down	31.2908	2.22133e-08	9.547e-08	Cytoskeleton
PIO vs DC	Q52KS1	Q52KS1_RAT	Pfkm	ATP-dependent 6-phosphofructokinase	Rattus norvegicus	780	83	189	8.96e-05	0.000220161	0.406974	-1.29699	Down	30.6474	3.09444e-08	1.32525e-07	Glycolysis / carbohydrate metabolism
PIO vs DC	A0A0P6JEA4	A0A0P6JEA4_HETGA	SNAP25	Synaptosomal-associated protein	Heterocephalus glaber	206	114	237	0.000465911	0.00104533	0.445705	-1.16584	Down	30.4962	3.3453e-08	1.41766e-07	Synaptic / neurotransmission
PIO vs DC	A0A1S3EPG0	A0A1S3EPG0_DIPOR	Snap25	Synaptosomal-associated protein	Dipodomys ordii	206	114	237	0.000465911	0.00104533	0.445705	-1.16584	Down	30.4962	3.3453e-08	1.41766e-07	Synaptic / neurotransmission
PIO vs DC	P60881	SNP25_RAT	Snap25	Synaptosomal-associated protein 25	Rattus norvegicus	206	114	237	0.000465911	0.00104533	0.445705	-1.16584	Down	30.4962	3.3453e-08	1.41766e-07	Synaptic / neurotransmission
PIO vs DC	Q8VBU2-2	NDRG2_RAT	Ndrg2	Isoform 2 of Protein NDRG2	Rattus norvegicus	357	278	188	0.000655604	0.00047848	1.37018	0.454366	Up	30.0498	4.21086e-08	1.77207e-07	Other / uncategorised
PIO vs DC	A0A0G2JSV0	A0A0G2JSV0_RAT	Ndrg2	Protein NDRG2	Rattus norvegicus	371	278	188	0.000630864	0.000460424	1.37018	0.454366	Up	30.0498	4.21086e-08	1.77207e-07	Other / uncategorised
PIO vs DC	D3ZGE6	D3ZGE6_RAT	Cttn	Cortactin, isoform CRA_c	Rattus norvegicus	546	59	17	9.1e-05	2.82898e-05	3.2167	1.68558	Up	29.9064	4.53425e-08	1.88203e-07	Cytoskeleton
PIO vs DC	O70420	O70420_RAT		Cortactin isoform B	Rattus norvegicus	508	59	17	9.78e-05	3.0406e-05	3.21647	1.68548	Up	29.9064	4.53425e-08	1.88203e-07	Cytoskeleton
PIO vs DC	A0A0G2JZ13	A0A0G2JZ13_RAT	Cttn	Src substrate cortactin	Rattus norvegicus	472	59	17	0.000105239	3.27251e-05	3.21585	1.6852	Up	29.9064	4.53425e-08	1.88203e-07	Cytoskeleton
PIO vs DC	O70419	O70419_RAT		Cortactin isoform C	Rattus norvegicus	471	59	17	0.000105462	3.27946e-05	3.21584	1.68519	Up	29.9064	4.53425e-08	1.88203e-07	Cytoskeleton
PIO vs DC	F1MA36	F1MA36_RAT	Sptbn2	Spectrin beta chain	Rattus norvegicus	2388	57	145	2.01e-05	5.51706e-05	0.364324	-1.4567	Down	29.7877	4.82049e-08	1.98722e-07	Cytoskeleton
PIO vs DC	Q9QWN8	SPTN2_RAT	Sptbn2	Spectrin beta chain, non-erythrocytic 2	Rattus norvegicus	2388	57	145	2.01e-05	5.51706e-05	0.364324	-1.4567	Down	29.7877	4.82049e-08	1.98722e-07	Cytoskeleton
PIO vs DC	P17764	THIL_RAT	Acat1	Acetyl-CoA acetyltransferase, mitochondrial	Rattus norvegicus	424	16	69	3.18e-05	0.000147862	0.215065	-2.21716	Down	29.5381	5.48277e-08	2.25258e-07	Mitochondrial / OXPHOS
PIO vs DC	P35435	ATPG_RAT	Atp5f1c	ATP synthase subunit gamma, mitochondrial	Rattus norvegicus	273	85	189	0.000262133	0.000629033	0.416724	-1.26284	Down	28.953	7.41552e-08	3.02613e-07	Mitochondrial / OXPHOS
PIO vs DC	Q6PCU0	Q6PCU0_RAT	Atp5f1c	ATP synthase subunit gamma	Rattus norvegicus	298	85	189	0.000240142	0.000576261	0.416724	-1.26284	Down	28.953	7.41552e-08	3.02613e-07	Mitochondrial / OXPHOS
PIO vs DC	F1LNF7	F1LNF7_RAT	Idh3a	Isocitrate dehydrogenase [NAD] subunit, mitochondrial	Rattus norvegicus	382	94	203	0.000207171	0.000482844	0.429064	-1.22073	Down	28.9069	7.5943e-08	3.07836e-07	Mitochondrial / OXPHOS
PIO vs DC	Q99NA5	IDH3A_RAT	Idh3a	Isocitrate dehydrogenase [NAD] subunit alpha, mitochondrial	Rattus norvegicus	366	94	203	0.000216228	0.000503952	0.429065	-1.22073	Down	28.9069	7.5943e-08	3.07836e-07	Mitochondrial / OXPHOS
PIO vs DC	Q5RJQ4	SIR2_RAT	Sirt2	NAD-dependent protein deacetylase sirtuin-2	Rattus norvegicus	350	139	271	0.000334358	0.000703518	0.475266	-1.07319	Down	28.8601	7.78002e-08	3.13268e-07	Other / uncategorised
PIO vs DC	A0A0G2JWM2	A0A0G2JWM2_RAT	Sirt2	NAD-dependent protein deacetylase	Rattus norvegicus	388	139	271	0.000301612	0.000634617	0.475266	-1.07319	Down	28.8601	7.78002e-08	3.13268e-07	Other / uncategorised
PIO vs DC	G3V945	G3V945_RAT	Aldh5a1	Succinate-semialdehyde dehydrogenase	Rattus norvegicus	523	243	160	0.000391174	0.000277966	1.40727	0.4929	Up	28.6996	8.45218e-08	3.39207e-07	Mitochondrial / OXPHOS
PIO vs DC	D3ZB78	D3ZB78_RAT	Phf24	PHD finger protein 24	Rattus norvegicus	363	12	59	2.78e-05	0.000147679	0.188246	-2.40931	Down	28.5094	9.32427e-08	3.71744e-07	Other / uncategorised
PIO vs DC	A0A292G0W2	A0A292G0W2_RAT	Phf24	Gai-interacting protein	Rattus norvegicus	398	12	59	2.54e-05	0.000134692	0.188578	-2.40677	Down	28.5094	9.32427e-08	3.71744e-07	Cytoskeleton
PIO vs DC	A0A091CMD4	A0A091CMD4_FUKDA	H920_20485	15 kDa phosphoprotein enriched in astrocytes	Fukomys damarensis	172	214	136	0.00104749	0.00071843	1.45803	0.544018	Up	28.2146	1.08581e-07	4.27272e-07	Other / uncategorised
PIO vs DC	A0A1S3GD05	A0A1S3GD05_DIPOR	Pea15	15 kDa phosphoprotein enriched in astrocytes	Dipodomys ordii	130	214	136	0.00138591	0.000950538	1.45803	0.544018	Up	28.2146	1.08581e-07	4.27272e-07	Other / uncategorised
PIO vs DC	G5BWK6	G5BWK6_HETGA	PEA15	15 kDa phosphoprotein enriched in astrocytes	Heterocephalus glaber	130	214	136	0.00138591	0.000950538	1.45803	0.544018	Up	28.2146	1.08581e-07	4.27272e-07	Other / uncategorised
PIO vs DC	Q5U318	PEA15_RAT	Pea15	Astrocytic phosphoprotein PEA-15	Rattus norvegicus	130	214	136	0.00138591	0.000950538	1.45803	0.544018	Up	28.2146	1.08581e-07	4.27272e-07	Other / uncategorised
PIO vs DC	Q6IRG7	Q6IRG7_RAT	Cldn11	Claudin	Rattus norvegicus	207	30	95	0.000122016	0.000416992	0.29261	-1.77295	Down	28.1415	1.12763e-07	4.40865e-07	Other / uncategorised
PIO vs DC	Q99P82	CLD11_RAT	Cldn11	Claudin-11	Rattus norvegicus	207	30	95	0.000122016	0.000416992	0.29261	-1.77295	Down	28.1415	1.12763e-07	4.40865e-07	Other / uncategorised
PIO vs DC	P31399	ATP5H_RAT	Atp5pd	ATP synthase subunit d, mitochondrial	Rattus norvegicus	161	47	125	0.000245775	0.000705437	0.348401	-1.52118	Down	27.9272	1.25968e-07	4.90911e-07	Mitochondrial / OXPHOS
PIO vs DC	G5AL69	G5AL69_HETGA	GW7_01865	Cytochrome c oxidase polypeptide Va (Fragment)	Heterocephalus glaber	117	80	179	0.000575664	0.00139008	0.414122	-1.27187	Down	27.8403	1.31753e-07	5.06934e-07	Mitochondrial / OXPHOS
PIO vs DC	A0A0P6J924	A0A0P6J924_HETGA	COX5A	Cytochrome c oxidase polypeptide Va	Heterocephalus glaber	150	80	179	0.000449018	0.00108427	0.414122	-1.27187	Down	27.8403	1.31753e-07	5.06934e-07	Mitochondrial / OXPHOS
PIO vs DC	P11240	COX5A_RAT	Cox5a	Cytochrome c oxidase subunit 5A, mitochondrial	Rattus norvegicus	146	80	179	0.00046132	0.00111397	0.414122	-1.27187	Down	27.8403	1.31753e-07	5.06934e-07	Mitochondrial / OXPHOS
PIO vs DC	A0A091E5V0	A0A091E5V0_FUKDA	H920_00585	Cytochrome c oxidase polypeptide Va (Fragment)	Fukomys damarensis	118	80	179	0.000570786	0.0013783	0.414122	-1.27187	Down	27.8403	1.31753e-07	5.06934e-07	Mitochondrial / OXPHOS
PIO vs DC	P63086	MK01_RAT	Mapk1	Mitogen-activated protein kinase 1	Rattus norvegicus	358	13	60	3.06e-05	0.00015228	0.200946	-2.31512	Down	27.4056	1.64954e-07	6.32671e-07	Other / uncategorised
PIO vs DC	A0A0G2KAW7	A0A0G2KAW7_RAT	Eif4h	Eukaryotic translation initiation factor 4H	Rattus norvegicus	231	58	18	0.000211388	7.08002e-05	2.9857	1.57807	Up	27.2511	1.78669e-07	6.83113e-07	Translation / transcription
PIO vs DC	A0A091DPZ3	A0A091DPZ3_FUKDA	H920_13693	T-complex protein 1 subunit gamma	Fukomys damarensis	545	12	57	1.85e-05	9.50282e-05	0.194679	-2.36083	Down	26.7227	2.34849e-07	8.86721e-07	Other / uncategorised
PIO vs DC	A0A0P6JN46	A0A0P6JN46_HETGA	CCT3	T-complex protein 1 subunit gamma	Heterocephalus glaber	545	12	57	1.85e-05	9.50282e-05	0.194679	-2.36083	Down	26.7227	2.34849e-07	8.86721e-07	Other / uncategorised
PIO vs DC	Q6P502	TCPG_RAT	Cct3	T-complex protein 1 subunit gamma	Rattus norvegicus	545	12	57	1.85e-05	9.50282e-05	0.194679	-2.36083	Down	26.7227	2.34849e-07	8.86721e-07	Other / uncategorised
PIO vs DC	G5AR92	G5AR92_HETGA	GW7_14281	T-complex protein 1 subunit gamma (Fragment)	Heterocephalus glaber	540	12	57	1.87e-05	9.59081e-05	0.194978	-2.35861	Down	26.7227	2.34849e-07	8.86721e-07	Other / uncategorised
PIO vs DC	Q5BK63	NDUA9_RAT	Ndufa9	NADH dehydrogenase [ubiquinone] 1 alpha subcomplex subunit 9, mitochondrial	Rattus norvegicus	377	17	67	3.8e-05	0.000161476	0.235329	-2.08725	Down	26.1114	3.2228e-07	1.21305e-06	Mitochondrial / OXPHOS; Proteostasis / ubiquitin
PIO vs DC	Q3ZB98-4	BCAS1_RAT	Bcas1	Isoform 4 of Breast carcinoma-amplified sequence 1 homolog	Rattus norvegicus	542	127	68	0.000197274	0.000113994	1.73056	0.791237	Up	25.9597	3.48615e-07	1.29212e-06	Other / uncategorised
PIO vs DC	A0A0G2K079	A0A0G2K079_RAT	Bcas1	Breast carcinoma-amplified sequence 1 homolog	Rattus norvegicus	347	127	68	0.000308134	0.000178055	1.73056	0.791237	Up	25.9597	3.48615e-07	1.29212e-06	Other / uncategorised
PIO vs DC	Q3ZB98-6	BCAS1_RAT	Bcas1	Isoform 6 of Breast carcinoma-amplified sequence 1 homolog	Rattus norvegicus	578	127	68	0.000184987	0.000106894	1.73056	0.791237	Up	25.9597	3.48615e-07	1.29212e-06	Other / uncategorised
PIO vs DC	Q3ZB98-5	BCAS1_RAT	Bcas1	Isoform 5 of Breast carcinoma-amplified sequence 1 homolog	Rattus norvegicus	634	127	68	0.000168647	9.74527e-05	1.73055	0.791233	Up	25.9597	3.48615e-07	1.29212e-06	Other / uncategorised
PIO vs DC	Q3ZB98-3	BCAS1_RAT	Bcas1	Isoform 3 of Breast carcinoma-amplified sequence 1 homolog	Rattus norvegicus	556	127	68	0.000192306	0.000111124	1.73055	0.791232	Up	25.9597	3.48615e-07	1.29212e-06	Other / uncategorised
PIO vs DC	P10824	GNAI1_RAT	Gnai1	Guanine nucleotide-binding protein G(i) subunit alpha-1	Rattus norvegicus	354	102	208	0.000242584	0.000533868	0.454389	-1.138	Down	25.3478	4.78706e-07	1.76888e-06	Other / uncategorised
PIO vs DC	Q920L2	SDHA_RAT	Sdha	Succinate dehydrogenase [ubiquinone] flavoprotein subunit, mitochondrial	Rattus norvegicus	656	55	134	7.06e-05	0.000185599	0.380391	-1.39445	Down	25.2285	5.09244e-07	1.87032e-06	Mitochondrial / OXPHOS; Proteostasis / ubiquitin
PIO vs DC	A0A1S3GLX3	A0A1S3GLX3_DIPOR	Capzb	F-actin-capping protein subunit beta	Dipodomys ordii	272	12	55	3.71e-05	0.000183725	0.201932	-2.30806	Down	24.9603	5.85218e-07	2.12998e-06	Cytoskeleton
PIO vs DC	A0A0G2JYB1	A0A0G2JYB1_RAT	Capzb	F-actin-capping protein subunit beta	Rattus norvegicus	296	12	55	3.41e-05	0.000168828	0.20198	-2.30771	Down	24.9603	5.85218e-07	2.12998e-06	Cytoskeleton
PIO vs DC	G5BZL4	G5BZL4_HETGA	GW7_09677	F-actin-capping protein subunit beta (Fragment)	Heterocephalus glaber	316	12	55	3.2e-05	0.000158143	0.202349	-2.30508	Down	24.9603	5.85218e-07	2.12998e-06	Cytoskeleton
PIO vs DC	A0A1S3GGN3	A0A1S3GGN3_DIPOR	Hnrnpa1	Helix-destabilizing protein	Dipodomys ordii	320	203	133	0.000534086	0.000377638	1.41428	0.500068	Up	24.3583	7.99833e-07	2.86804e-06	Other / uncategorised
PIO vs DC	P04256	ROA1_RAT	Hnrnpa1	Heterogeneous nuclear ribonucleoprotein A1	Rattus norvegicus	320	203	133	0.000534086	0.000377638	1.41428	0.500068	Up	24.3583	7.99833e-07	2.86804e-06	Other / uncategorised
PIO vs DC	A0A0P6JBQ6	A0A0P6JBQ6_HETGA	HNRNPA1	Helix-destabilizing protein	Heterocephalus glaber	373	203	133	0.000458197	0.000323979	1.41428	0.500068	Up	24.3583	7.99833e-07	2.86804e-06	Other / uncategorised
PIO vs DC	G5BID7	G5BID7_HETGA	GW7_04412	Helix-destabilizing protein	Heterocephalus glaber	313	203	133	0.00054603	0.000386084	1.41428	0.500067	Up	24.3583	7.99833e-07	2.86804e-06	Other / uncategorised
PIO vs DC	Q6P6G9	Q6P6G9_RAT	Hnrnpa1	Helix-destabilizing protein	Rattus norvegicus	313	203	133	0.00054603	0.000386084	1.41428	0.500067	Up	24.3583	7.99833e-07	2.86804e-06	Other / uncategorised
PIO vs DC	Q9JJ54	HNRPD_RAT	Hnrnpd	Heterogeneous nuclear ribonucleoprotein D0	Rattus norvegicus	353	61	22	0.000145486	5.66268e-05	2.56921	1.36132	Up	24.0717	9.28168e-07	3.2893e-06	Other / uncategorised
PIO vs DC	Q9JJ54-3	HNRPD_RAT	Hnrnpd	Isoform 3 of Heterogeneous nuclear ribonucleoprotein D0	Rattus norvegicus	304	61	22	0.000168936	6.57541e-05	2.56921	1.36132	Up	24.0717	9.28168e-07	3.2893e-06	Other / uncategorised
PIO vs DC	Q9JJ54-2	HNRPD_RAT	Hnrnpd	Isoform 2 of Heterogeneous nuclear ribonucleoprotein D0	Rattus norvegicus	334	61	22	0.000153762	5.98481e-05	2.5692	1.36132	Up	24.0717	9.28168e-07	3.2893e-06	Other / uncategorised
PIO vs DC	Q9JJ54-4	HNRPD_RAT	Hnrnpd	Isoform 4 of Heterogeneous nuclear ribonucleoprotein D0	Rattus norvegicus	285	61	22	0.000180198	7.01378e-05	2.5692	1.36132	Up	24.0717	9.28168e-07	3.2893e-06	Other / uncategorised
PIO vs DC	B7X6I3	B7X6I3_RAT	Cend1	C38 protein	Rattus norvegicus	149	161	98	0.000909713	0.000597605	1.52227	0.60622	Up	24.0208	9.53026e-07	3.35776e-06	Other / uncategorised
PIO vs DC	Q5FVI4	CEND_RAT	Cend1	Cell cycle exit and neuronal differentiation protein 1	Rattus norvegicus	149	161	98	0.000909713	0.000597605	1.52227	0.60622	Up	24.0208	9.53026e-07	3.35776e-06	Other / uncategorised
PIO vs DC	F1LPP0	F1LPP0_RAT	Amph	Amphiphysin	Rattus norvegicus	681	254	179	0.000314016	0.000238825	1.31484	0.394884	Up	23.6817	1.13658e-06	3.98133e-06	Other / uncategorised
PIO vs DC	O08838	AMPH_RAT	Amph	Amphiphysin	Rattus norvegicus	683	254	179	0.000313096	0.000238126	1.31483	0.394881	Up	23.6817	1.13658e-06	3.98133e-06	Other / uncategorised
PIO vs DC	Q99MZ8	LASP1_RAT	Lasp1	LIM and SH3 domain protein 1	Rattus norvegicus	263	117	63	0.000374537	0.00021765	1.72082	0.783098	Up	23.6196	1.17387e-06	4.10009e-06	Other / uncategorised
PIO vs DC	P11951	CX6C2_RAT	Cox6c2	Cytochrome c oxidase subunit 6C-2	Rattus norvegicus	76	11	51	0.000121855	0.00060972	0.199854	-2.32298	Down	23.3916	1.32152e-06	4.60253e-06	Mitochondrial / OXPHOS
PIO vs DC	A0A140TAG9	A0A140TAG9_RAT	Cdc37	Hsp90 chaperone protein kinase-targeting subunit	Rattus norvegicus	378	49	15	0.000109136	3.60557e-05	3.02688	1.59783	Up	23.3577	1.34504e-06	4.64441e-06	Proteostasis / ubiquitin
PIO vs DC	Q63692	CDC37_RAT	Cdc37	Hsp90 co-chaperone Cdc37	Rattus norvegicus	379	49	15	0.000108848	3.59605e-05	3.02687	1.59783	Up	23.3577	1.34504e-06	4.64441e-06	Proteostasis / ubiquitin
PIO vs DC	P08009	GSTM7_RAT	Gstm7	Glutathione S-transferase Mu 7	Rattus norvegicus	218	270	194	0.00104273	0.000808573	1.28959	0.366917	Up	23.3636	1.34092e-06	4.64441e-06	Other / uncategorised
PIO vs DC	A0A0G2JSH9	A0A0G2JSH9_RAT	Prdx2	Peroxiredoxin-2	Rattus norvegicus	198	300	223	0.00127562	0.00102333	1.24654	0.317933	Up	22.5729	2.02315e-06	6.96607e-06	Other / uncategorised
PIO vs DC	P13221	AATC_RAT	Got1	Aspartate aminotransferase, cytoplasmic	Rattus norvegicus	413	323	509	0.000658442	0.0011198	0.587998	-0.766117	Down	22.5649	2.03167e-06	6.9756e-06	Amino acid metabolism
PIO vs DC	A0A1S3GYL4	A0A1S3GYL4_DIPOR	Srsf1	Serine/arginine-rich splicing factor 1	Dipodomys ordii	248	62	24	0.000210477	8.79293e-05	2.39371	1.25925	Up	22.2794	2.35725e-06	8.00278e-06	Amino acid metabolism; Translation / transcription
PIO vs DC	D4A9L2	D4A9L2_RAT	Srsf1	Serine/arginine-rich splicing factor 1	Rattus norvegicus	248	62	24	0.000210477	8.79293e-05	2.39371	1.25925	Up	22.2794	2.35725e-06	8.00278e-06	Amino acid metabolism; Translation / transcription
PIO vs DC	G5C421	G5C421_HETGA	GW7_02964	Serine/arginine-rich splicing factor 1	Heterocephalus glaber	292	62	24	0.000178761	7.46797e-05	2.3937	1.25924	Up	22.2794	2.35725e-06	8.00278e-06	Amino acid metabolism; Translation / transcription
PIO vs DC	A0A091DXH5	A0A091DXH5_FUKDA	H920_03707	Serine/arginine-rich splicing factor 1	Fukomys damarensis	693	62	24	7.53e-05	3.14668e-05	2.393	1.25882	Up	22.2794	2.35725e-06	8.00278e-06	Amino acid metabolism; Translation / transcription
PIO vs DC	A0A0S3NT96	A0A0S3NT96_9MURI	ARHGDIA	Rho GDP dissociation inhibitor (GDI) alpha	Tokudaia muenninki	204	176	114	0.000726353	0.000507749	1.43054	0.516556	Up	21.8918	2.88457e-06	9.68448e-06	Other / uncategorised
PIO vs DC	A0A1S3GK37	A0A1S3GK37_DIPOR	Arhgdia	rho GDP-dissociation inhibitor 1	Dipodomys ordii	204	176	114	0.000726353	0.000507749	1.43054	0.516556	Up	21.8918	2.88457e-06	9.68448e-06	Other / uncategorised
PIO vs DC	Q5XI73	GDIR1_RAT	Arhgdia	Rho GDP-dissociation inhibitor 1	Rattus norvegicus	204	176	114	0.000726353	0.000507749	1.43054	0.516556	Up	21.8918	2.88457e-06	9.68448e-06	Other / uncategorised
PIO vs DC	A0A0G2KB63	A0A0G2KB63_RAT	Phb2	Prohibitin	Rattus norvegicus	297	64	142	0.000181421	0.000434416	0.41762	-1.25974	Down	21.6369	3.29452e-06	1.09999e-05	Other / uncategorised
PIO vs DC	Q5XIH7	PHB2_RAT	Phb2	Prohibitin-2	Rattus norvegicus	299	64	142	0.000180208	0.00043151	0.417622	-1.25973	Down	21.6369	3.29452e-06	1.09999e-05	Other / uncategorised
PIO vs DC	A0A0P6J062	A0A0P6J062_HETGA	PCP4	Purkinje cell protein 4	Heterocephalus glaber	62	121	69	0.00164308	0.00101119	1.6249	0.700353	Up	21.3772	3.77237e-06	1.24242e-05	Other / uncategorised
PIO vs DC	A0A1S3G455	A0A1S3G455_DIPOR	Pcp4	Purkinje cell protein 4	Dipodomys ordii	62	121	69	0.00164308	0.00101119	1.6249	0.700353	Up	21.3772	3.77237e-06	1.24242e-05	Other / uncategorised
PIO vs DC	P63055	PCP4_RAT	Pcp4	Calmodulin regulator protein PCP4	Rattus norvegicus	62	121	69	0.00164308	0.00101119	1.6249	0.700353	Up	21.3772	3.77237e-06	1.24242e-05	Calcium signalling
PIO vs DC	G5BG09	G5BG09_HETGA	GW7_06811	Purkinje cell protein 4 (Fragment)	Heterocephalus glaber	59	121	69	0.00172663	0.0010626	1.6249	0.700353	Up	21.3772	3.77237e-06	1.24242e-05	Other / uncategorised
PIO vs DC	Q8CHN7	Q8CHN7_RAT	Pcp4	Calmodulin regulator protein PCP4	Rattus norvegicus	94	121	69	0.00108373	0.000666953	1.6249	0.700352	Up	21.3772	3.77237e-06	1.24242e-05	Calcium signalling
PIO vs DC	A0A091DZJ3	A0A091DZJ3_FUKDA	H920_02144	Serine/threonine-protein phosphatase 2A 65 kDa regulatory subunit A alpha isoform	Fukomys damarensis	1034	80	166	6.51e-05	0.000145869	0.446292	-1.16394	Down	21.245	4.04173e-06	1.30978e-05	Amino acid metabolism
PIO vs DC	A0A0P6JF70	A0A0P6JF70_HETGA	PPP2R1A	Serine/threonine-protein phosphatase 2A 65 kDa regulatory subunit A alpha isoform	Heterocephalus glaber	589	80	166	0.000114351	0.000256075	0.446553	-1.1631	Down	21.245	4.04173e-06	1.30978e-05	Amino acid metabolism
PIO vs DC	Q5XI34	Q5XI34_RAT	Ppp2r1a	Protein phosphatase 2 (Formerly 2A), regulatory subunit A (PR 65), alpha isoform, isoform CRA_a	Rattus norvegicus	589	80	166	0.000114351	0.000256075	0.446553	-1.1631	Down	21.245	4.04173e-06	1.30978e-05	Other / uncategorised
PIO vs DC	G5B3C5	G5B3C5_HETGA	GW7_06227	Serine/threonine-protein phosphatase 2A 65 kDa regulatory subunit A alpha isoform	Heterocephalus glaber	719	80	166	9.37e-05	0.000209775	0.44667	-1.16272	Down	21.245	4.04173e-06	1.30978e-05	Amino acid metabolism
PIO vs DC	A0A0G2K6U1	A0A0G2K6U1_RAT	Nsf	Vesicle-fusing ATPase	Rattus norvegicus	744	434	650	0.000491113	0.000793806	0.618681	-0.692732	Down	21.2648	4.00005e-06	1.30978e-05	Synaptic / neurotransmission
PIO vs DC	F1LQ81	F1LQ81_RAT	Nsf	Vesicle-fusing ATPase	Rattus norvegicus	744	434	650	0.000491113	0.000793806	0.618681	-0.692732	Down	21.2648	4.00005e-06	1.30978e-05	Synaptic / neurotransmission
PIO vs DC	A0A0G2JUC7	A0A0G2JUC7_RAT	Dctn2	Dynactin subunit 2	Rattus norvegicus	420	218	152	0.000436991	0.000328828	1.32894	0.410272	Up	21.1446	4.25906e-06	1.37653e-05	Cytoskeleton
PIO vs DC	P47875	CSRP1_RAT	Csrp1	Cysteine and glycine-rich protein 1	Rattus norvegicus	193	173	113	0.000754664	0.00053198	1.4186	0.504463	Up	20.9591	4.69182e-06	1.51236e-05	Amino acid metabolism
PIO vs DC	Q05683	DCE2_RAT	Gad2	Glutamate decarboxylase 2	Rattus norvegicus	585	19	64	2.73e-05	9.94027e-05	0.27464	-1.86438	Down	20.6408	5.54036e-06	1.78114e-05	Amino acid metabolism
PIO vs DC	Q6LDS4	Q6LDS4_RAT		Superoxide dismutase [Cu-Zn]	Rattus norvegicus	152	133	242	0.00073667	0.00144659	0.509245	-0.973567	Down	20.3797	6.34986e-06	2.03062e-05	Other / uncategorised
PIO vs DC	P07632	SODC_RAT	Sod1	Superoxide dismutase [Cu-Zn]	Rattus norvegicus	154	133	242	0.000727103	0.0014278	0.509246	-0.973567	Down	20.3797	6.34986e-06	2.03062e-05	Other / uncategorised
PIO vs DC	P11506-10	AT2B2_RAT	Atp2b2	Isoform XC of Plasma membrane calcium-transporting ATPase 2	Rattus norvegicus	1174	108	205	7.74e-05	0.000158657	0.487844	-1.03551	Down	20.0158	7.68062e-06	2.36267e-05	Calcium signalling
PIO vs DC	P11506-3	AT2B2_RAT	Atp2b2	Isoform XA of Plasma membrane calcium-transporting ATPase 2	Rattus norvegicus	1168	108	205	7.78e-05	0.000159472	0.487859	-1.03546	Down	20.0158	7.68062e-06	2.36267e-05	Calcium signalling
PIO vs DC	P11506-11	AT2B2_RAT	Atp2b2	Isoform YC of Plasma membrane calcium-transporting ATPase 2	Rattus norvegicus	1191	108	205	7.63e-05	0.000156393	0.487875	-1.03542	Down	20.0158	7.68062e-06	2.36267e-05	Calcium signalling
PIO vs DC	P11506-1	AT2B2_RAT	Atp2b2	Isoform WB of Plasma membrane calcium-transporting ATPase 2	Rattus norvegicus	1257	108	205	7.23e-05	0.000148181	0.487917	-1.03529	Down	20.0158	7.68062e-06	2.36267e-05	Calcium signalling
PIO vs DC	D4A8B3	D4A8B3_RAT	Atp2b2	Calcium-transporting ATPase	Rattus norvegicus	1199	108	205	7.58e-05	0.000155349	0.487933	-1.03524	Down	20.0158	7.68062e-06	2.36267e-05	Calcium signalling
PIO vs DC	P11506-2	AT2B2_RAT	Atp2b2	Isoform WA of Plasma membrane calcium-transporting ATPase 2	Rattus norvegicus	1199	108	205	7.58e-05	0.000155349	0.487933	-1.03524	Down	20.0158	7.68062e-06	2.36267e-05	Calcium signalling
PIO vs DC	P11506-4	AT2B2_RAT	Atp2b2	Isoform YA of Plasma membrane calcium-transporting ATPase 2	Rattus norvegicus	1185	108	205	7.67e-05	0.000157184	0.487962	-1.03516	Down	20.0158	7.68062e-06	2.36267e-05	Calcium signalling
PIO vs DC	P11506-8	AT2B2_RAT	Atp2b2	Isoform ZB of Plasma membrane calcium-transporting ATPase 2	Rattus norvegicus	1212	108	205	7.5e-05	0.000153683	0.488018	-1.03499	Down	20.0158	7.68062e-06	2.36267e-05	Calcium signalling
PIO vs DC	P11506-14	AT2B2_RAT	Atp2b2	Isoform 2 of Plasma membrane calcium-transporting ATPase 2	Rattus norvegicus	1198	108	205	7.59e-05	0.000155479	0.48817	-1.03455	Down	20.0158	7.68062e-06	2.36267e-05	Calcium signalling
PIO vs DC	P11506-5	AT2B2_RAT	Atp2b2	Isoform ZA of Plasma membrane calcium-transporting ATPase 2	Rattus norvegicus	1154	108	205	7.88e-05	0.000161407	0.488207	-1.03443	Down	20.0158	7.68062e-06	2.36267e-05	Calcium signalling
PIO vs DC	P11506-12	AT2B2_RAT	Atp2b2	Isoform ZC of Plasma membrane calcium-transporting ATPase 2	Rattus norvegicus	1160	108	205	7.84e-05	0.000160572	0.488254	-1.0343	Down	20.0158	7.68062e-06	2.36267e-05	Calcium signalling
PIO vs DC	P11506-6	AT2B2_RAT	Atp2b2	Isoform XB of Plasma membrane calcium-transporting ATPase 2	Rattus norvegicus	1226	108	205	7.42e-05	0.000151928	0.48839	-1.0339	Down	20.0158	7.68062e-06	2.36267e-05	Calcium signalling
PIO vs DC	P11506-9	AT2B2_RAT	Atp2b2	Isoform WC of Plasma membrane calcium-transporting ATPase 2	Rattus norvegicus	1205	108	205	7.55e-05	0.000154576	0.488434	-1.03376	Down	20.0158	7.68062e-06	2.36267e-05	Calcium signalling
PIO vs DC	P11506	AT2B2_RAT	Atp2b2	Plasma membrane calcium-transporting ATPase 2	Rattus norvegicus	1243	108	205	7.32e-05	0.00014985	0.488488	-1.0336	Down	20.0158	7.68062e-06	2.36267e-05	Calcium signalling
PIO vs DC	P11506-7	AT2B2_RAT	Atp2b2	Isoform YB of Plasma membrane calcium-transporting ATPase 2	Rattus norvegicus	1243	108	205	7.32e-05	0.00014985	0.488488	-1.0336	Down	20.0158	7.68062e-06	2.36267e-05	Calcium signalling
PIO vs DC	P63329	PP2BA_RAT	Ppp3ca	Serine/threonine-protein phosphatase 2B catalytic subunit alpha isoform	Rattus norvegicus	521	198	331	0.000319958	0.000577251	0.554279	-0.851315	Down	19.7056	9.03345e-06	2.77178e-05	Amino acid metabolism
PIO vs DC	Q5XI78	ODO1_RAT	Ogdh	2-oxoglutarate dehydrogenase, mitochondrial	Rattus norvegicus	1023	33	87	2.72e-05	7.72712e-05	0.352007	-1.50632	Down	19.1254	1.22403e-05	3.74626e-05	Mitochondrial / OXPHOS
PIO vs DC	P09606	GLNA_RAT	Glul	Glutamine synthetase	Rattus norvegicus	373	241	387	0.000543968	0.000942706	0.577028	-0.793286	Down	18.9555	1.33804e-05	4.0849e-05	Amino acid metabolism
PIO vs DC	Q62813	LSAMP_RAT	Lsamp	Limbic system-associated membrane protein	Rattus norvegicus	338	31	83	7.72e-05	0.000223118	0.346005	-1.53114	Down	18.7687	1.47567e-05	4.47129e-05	Other / uncategorised
PIO vs DC	Q5M960	Q5M960_RAT	Lsamp	Lsamp protein	Rattus norvegicus	361	31	83	7.23e-05	0.000208903	0.346093	-1.53077	Down	18.7687	1.47567e-05	4.47129e-05	Other / uncategorised
PIO vs DC	Q62813-2	LSAMP_RAT	Lsamp	Isoform 2 of Limbic system-associated membrane protein	Rattus norvegicus	361	31	83	7.23e-05	0.000208903	0.346093	-1.53077	Down	18.7687	1.47567e-05	4.47129e-05	Other / uncategorised
PIO vs DC	A0A0P6J119	A0A0P6J119_HETGA	EEF1G	Elongation factor 1-gamma	Heterocephalus glaber	437	44	15	8.48e-05	3.11877e-05	2.71902	1.44309	Up	18.6029	1.60979e-05	4.84135e-05	Translation / transcription
PIO vs DC	Q68FR6	EF1G_RAT	Eef1g	Elongation factor 1-gamma	Rattus norvegicus	437	44	15	8.48e-05	3.11877e-05	2.71902	1.44309	Up	18.6029	1.60979e-05	4.84135e-05	Translation / transcription
PIO vs DC	A0A091DRZ3	A0A091DRZ3_FUKDA	H920_04861	Histone H3	Fukomys damarensis	275	254	403	0.000777617	0.00133152	0.584009	-0.775938	Down	18.5316	1.67111e-05	5.01333e-05	Translation / transcription
PIO vs DC	A0A0P6J286	A0A0P6J286_HETGA	NIPSNAP1	Protein NipSnap homolog 1 isoform 1	Heterocephalus glaber	286	29	79	8.54e-05	0.000250978	0.340269	-1.55525	Down	18.4241	1.76809e-05	5.27815e-05	Other / uncategorised
PIO vs DC	G5APW6	G5APW6_HETGA	GW7_05309	NipSnap-like protein 1 (Fragment)	Heterocephalus glaber	250	29	79	9.77e-05	0.000287118	0.340278	-1.55522	Down	18.4241	1.76809e-05	5.27815e-05	Other / uncategorised
PIO vs DC	Q6IRJ7	Q6IRJ7_RAT	Anxa7	Annexin	Rattus norvegicus	463	30	7	5.46e-05	1.3737e-05	3.97467	1.99084	Up	18.3067	1.88045e-05	5.58604e-05	Calcium signalling
PIO vs DC	Q8VIN2	Q8VIN2_RAT		Annexin	Rattus norvegicus	463	30	7	5.46e-05	1.3737e-05	3.97467	1.99084	Up	18.3067	1.88045e-05	5.58604e-05	Calcium signalling
PIO vs DC	A0A1S3GQ74	A0A1S3GQ74_DIPOR	Gnb1	guanine nucleotide-binding protein G(I)/G(S)/G(T) subunit beta-1	Dipodomys ordii	340	361	543	0.000893909	0.00145109	0.616025	-0.698939	Down	18.263	1.92403e-05	5.68763e-05	Other / uncategorised
PIO vs DC	P54311	GBB1_RAT	Gnb1	Guanine nucleotide-binding protein G(I)/G(S)/G(T) subunit beta-1	Rattus norvegicus	340	361	543	0.000893909	0.00145109	0.616025	-0.698939	Down	18.263	1.92403e-05	5.68763e-05	Other / uncategorised
PIO vs DC	Q9EQS0	TALDO_RAT	Taldo1	Transaldolase	Rattus norvegicus	337	14	51	3.5e-05	0.000137504	0.254539	-1.97404	Down	18.1569	2.03434e-05	5.99908e-05	Glycolysis / carbohydrate metabolism
PIO vs DC	A0A0G2K350	A0A0G2K350_RAT	Napg	NSF attachment protein gamma	Rattus norvegicus	312	27	75	7.29e-05	0.000218414	0.33377	-1.58308	Down	18.0938	2.1029e-05	6.17998e-05	Other / uncategorised
PIO vs DC	P50399	GDIB_RAT	Gdi2	Rab GDP dissociation inhibitor beta	Rattus norvegicus	445	94	180	0.000177841	0.000367525	0.483889	-1.04725	Down	18.0911	2.10588e-05	6.17998e-05	Other / uncategorised
PIO vs DC	P04897	GNAI2_RAT	Gnai2	Guanine nucleotide-binding protein G(i) subunit alpha-2	Rattus norvegicus	355	84	165	0.000199212	0.000422308	0.471722	-1.08399	Down	17.9829	2.22901e-05	6.50977e-05	Other / uncategorised
PIO vs DC	Q45QN0	Q45QN0_RAT	Gnai2	Guanine nucleotide binding protein alpha inhibiting 2	Rattus norvegicus	355	84	165	0.000199212	0.000422308	0.471722	-1.08399	Down	17.9829	2.22901e-05	6.50977e-05	Other / uncategorised
PIO vs DC	Q5GFD9	IMPCT_RAT	Impact	Protein IMPACT	Rattus norvegicus	317	40	13	0.000106235	3.72613e-05	2.85108	1.51151	Up	17.8694	2.36597e-05	6.89316e-05	Other / uncategorised
PIO vs DC	D4ACB8	D4ACB8_RAT	Cct8	CCT-theta	Rattus norvegicus	548	20	62	3.07e-05	0.000102798	0.298644	-1.7435	Down	17.8059	2.44623e-05	7.10992e-05	Other / uncategorised
PIO vs DC	D3ZUY8	D3ZUY8_RAT	Ap2a1	AP-2 complex subunit alpha	Rattus norvegicus	977	67	139	5.77e-05	0.000129269	0.446356	-1.16373	Down	17.7796	2.48032e-05	7.15749e-05	Other / uncategorised
PIO vs DC	G5B8Q7	G5B8Q7_HETGA	GW7_15304	AP-2 complex subunit alpha	Heterocephalus glaber	972	67	139	5.8e-05	0.000129934	0.446381	-1.16365	Down	17.7796	2.48032e-05	7.15749e-05	Other / uncategorised
PIO vs DC	A0A1S3G2U8	A0A1S3G2U8_DIPOR	Ap2a1	AP-2 complex subunit alpha	Dipodomys ordii	956	67	139	5.9e-05	0.000132109	0.446602	-1.16294	Down	17.7796	2.48032e-05	7.15749e-05	Other / uncategorised
PIO vs DC	A0A0G2K0V8	A0A0G2K0V8_RAT	LOC100911422	Nuclear distribution protein C homolog	Rattus norvegicus	279	52	21	0.000156915	6.83895e-05	2.29443	1.19814	Up	17.5945	2.73372e-05	7.85135e-05	Other / uncategorised
PIO vs DC	Q63525	NUDC_RAT	Nudc	Nuclear migration protein nudC	Rattus norvegicus	332	52	21	0.000131865	5.74719e-05	2.29443	1.19813	Up	17.5945	2.73372e-05	7.85135e-05	Other / uncategorised
PIO vs DC	A0A0G2K6A9	A0A0G2K6A9_RAT	Rufy3	Protein RUFY3	Rattus norvegicus	637	10	42	1.32e-05	5.99079e-05	0.220338	-2.18221	Down	17.5072	2.8622e-05	8.18157e-05	Other / uncategorised
PIO vs DC	Q5FVJ0-2	RUFY3_RAT	Rufy3	Isoform 2 of Protein RUFY3	Rattus norvegicus	487	10	42	1.73e-05	7.836e-05	0.220776	-2.17935	Down	17.5072	2.8622e-05	8.18157e-05	Other / uncategorised
PIO vs DC	D3ZD09	D3ZD09_RAT	Cox6b1	Cytochrome c oxidase subunit	Rattus norvegicus	86	69	140	0.000675485	0.00147912	0.45668	-1.13074	Down	16.8129	4.12511e-05	0.000116271	Mitochondrial / OXPHOS
PIO vs DC	Q63081	PDIA6_RAT	Pdia6	Protein disulfide-isomerase A6	Rattus norvegicus	440	45	17	8.61e-05	3.51051e-05	2.45263	1.29433	Up	16.7155	4.34254e-05	0.000121381	Other / uncategorised
PIO vs DC	A0A0G2JSZ5	A0A0G2JSZ5_RAT	Pdia6	Protein disulfide-isomerase A6	Rattus norvegicus	445	45	17	8.51e-05	3.47107e-05	2.4517	1.29378	Up	16.7155	4.34254e-05	0.000121381	Other / uncategorised
PIO vs DC	B3DM95	B3DM95_RAT	Ptms	Parathymosin	Rattus norvegicus	102	113	69	0.000932703	0.000614643	1.51747	0.601669	Up	16.7112	4.3523e-05	0.000121381	Other / uncategorised
PIO vs DC	P04550	PTMS_RAT	Ptms	Parathymosin	Rattus norvegicus	102	113	69	0.000932703	0.000614643	1.51747	0.601669	Up	16.7112	4.3523e-05	0.000121381	Other / uncategorised
PIO vs DC	O88767	PARK7_RAT	Park7	Parkinson disease protein 7 homolog	Rattus norvegicus	189	222	165	0.000988909	0.000793225	1.24669	0.318108	Up	16.7094	4.35649e-05	0.000121381	Other / uncategorised
PIO vs DC	Q63362	NDUA5_RAT	Ndufa5	NADH dehydrogenase [ubiquinone] 1 alpha subcomplex subunit 5	Rattus norvegicus	116	97	56	0.00070401	0.000438636	1.605	0.682572	Up	16.6226	4.56054e-05	0.000126775	Proteostasis / ubiquitin
PIO vs DC	Q9QX69	LANC1_RAT	Lancl1	Glutathione S-transferase LANCL1	Rattus norvegicus	399	70	35	0.000147703	7.9702e-05	1.85319	0.890011	Up	16.4946	4.87877e-05	0.000135311	Other / uncategorised
PIO vs DC	O35814	STIP1_RAT	Stip1	Stress-induced-phosphoprotein 1	Rattus norvegicus	543	154	105	0.000238773	0.000175697	1.35901	0.442553	Up	16.1778	5.76655e-05	0.000159204	Other / uncategorised
PIO vs DC	A0A0F7RQJ6	A0A0F7RQJ6_RAT	Ddt	D-dopachrome tautomerase	Rattus norvegicus	118	39	92	0.000278258	0.000708402	0.392797	-1.34815	Down	16.1606	5.81918e-05	0.000159929	Other / uncategorised
PIO vs DC	P80254	DOPD_RAT	Ddt	D-dopachrome decarboxylase	Rattus norvegicus	118	39	92	0.000278258	0.000708402	0.392797	-1.34815	Down	16.1606	5.81918e-05	0.000159929	Other / uncategorised
PIO vs DC	F1LMH0	F1LMH0_RAT	Sept3	Septin	Rattus norvegicus	358	13	46	3.06e-05	0.000116748	0.262103	-1.93179	Down	15.8039	7.02585e-05	0.00019222	Other / uncategorised
PIO vs DC	Q9WU34	SEPT3_RAT	Septin3	Neuronal-specific septin-3	Rattus norvegicus	358	13	46	3.06e-05	0.000116748	0.262103	-1.93179	Down	15.8039	7.02585e-05	0.00019222	Other / uncategorised
PIO vs DC	Q5M7T6	Q5M7T6_RAT	Atp6v0d1	V-type proton ATPase subunit	Rattus norvegicus	351	94	174	0.000225468	0.000450418	0.500575	-0.998343	Down	15.5855	7.88572e-05	0.000215259	Other / uncategorised
PIO vs DC	A0A091EPV6	A0A091EPV6_FUKDA	H920_00873	SH3 domain-binding glutamic acid-rich-like protein	Fukomys damarensis	93	46	19	0.000416428	0.000185629	2.24334	1.16565	Up	15.0538	0.000104491	0.000280184	Other / uncategorised
PIO vs DC	A0A1S3GJP0	A0A1S3GJP0_DIPOR	Sh3bgrl3	SH3 domain-binding glutamic acid-rich-like protein	Dipodomys ordii	93	46	19	0.000416428	0.000185629	2.24334	1.16565	Up	15.0538	0.000104491	0.000280184	Other / uncategorised
PIO vs DC	B2RZ27	B2RZ27_RAT	Sh3bgrl3	SH3 domain binding glutamic acid-rich protein-like 3	Rattus norvegicus	93	46	19	0.000416428	0.000185629	2.24334	1.16565	Up	15.0538	0.000104491	0.000280184	Other / uncategorised
PIO vs DC	G5AUR1	G5AUR1_HETGA	SH3BGRL3	SH3 domain-binding glutamic acid-rich-like protein	Heterocephalus glaber	93	46	19	0.000416428	0.000185629	2.24334	1.16565	Up	15.0538	0.000104491	0.000280184	Other / uncategorised
PIO vs DC	A0A0G2KAM3	A0A0G2KAM3_RAT	Pdhb	Pyruvate dehydrogenase E1 component subunit beta	Rattus norvegicus	423	180	292	0.000358259	0.000627215	0.57119	-0.807957	Down	15.0564	0.000104348	0.000280184	Glycolysis / carbohydrate metabolism
PIO vs DC	P49432	ODPB_RAT	Pdhb	Pyruvate dehydrogenase E1 component subunit beta, mitochondrial	Rattus norvegicus	359	180	292	0.000422127	0.000739031	0.57119	-0.807957	Down	15.0564	0.000104348	0.000280184	Mitochondrial / OXPHOS; Glycolysis / carbohydrate metabolism
PIO vs DC	P31596	EAA2_RAT	Slc1a2	Excitatory amino acid transporter 2	Rattus norvegicus	573	324	482	0.000476053	0.000764305	0.622858	-0.683026	Down	15.0746	0.000103346	0.000280184	Amino acid metabolism
PIO vs DC	Q64559-1	BACH_RAT	Acot7	Isoform 1 of Cytosolic acyl coenzyme A thioester hydrolase	Rattus norvegicus	338	46	101	0.000114579	0.000271506	0.422013	-1.24464	Down	14.9954	0.000107771	0.000287074	Other / uncategorised
PIO vs DC	F8WG67	F8WG67_RAT	Acot7	Acyl-CoA thioesterase 7, isoform CRA_a	Rattus norvegicus	372	46	101	0.000104107	0.000246691	0.422015	-1.24464	Down	14.9954	0.000107771	0.000287074	Other / uncategorised
PIO vs DC	Q64559	BACH_RAT	Acot7	Cytosolic acyl coenzyme A thioester hydrolase	Rattus norvegicus	381	46	101	0.000101648	0.000240863	0.422015	-1.24463	Down	14.9954	0.000107771	0.000287074	Other / uncategorised
PIO vs DC	P68255	1433T_RAT	Ywhaq	14-3-3 protein theta	Rattus norvegicus	245	251	386	0.000862527	0.00143151	0.602528	-0.730899	Down	14.884	0.000114331	0.000303878	Other / uncategorised
PIO vs DC	A0A0A0MY16	A0A0A0MY16_RAT	Cadm2	Cell adhesion molecule 2	Rattus norvegicus	384	7	32	1.53e-05	7.57169e-05	0.202069	-2.30708	Down	14.4868	0.000141145	0.000372696	Other / uncategorised
PIO vs DC	Q1WIM2-2	CADM2_RAT	Cadm2	Isoform 2 of Cell adhesion molecule 2	Rattus norvegicus	395	7	32	1.49e-05	7.36083e-05	0.202423	-2.30456	Down	14.4868	0.000141145	0.000372696	Other / uncategorised
PIO vs DC	A0A0G2K5U6	A0A0G2K5U6_RAT	Cadm2	Cell adhesion molecule 2	Rattus norvegicus	374	7	32	1.58e-05	7.77414e-05	0.203238	-2.29876	Down	14.4868	0.000141145	0.000372696	Other / uncategorised
PIO vs DC	Q08163	CAP1_RAT	Cap1	Adenylyl cyclase-associated protein 1	Rattus norvegicus	474	27	69	4.8e-05	0.000132265	0.362908	-1.46232	Down	14.2998	0.000155883	0.000410719	Other / uncategorised
PIO vs DC	P35213-2	1433B_RAT	Ywhab	Isoform Short of 14-3-3 protein beta/alpha	Rattus norvegicus	244	254	386	0.000876413	0.00143738	0.60973	-0.713759	Down	13.8481	0.000198194	0.000518816	Other / uncategorised
PIO vs DC	P35213	1433B_RAT	Ywhab	14-3-3 protein beta/alpha	Rattus norvegicus	246	254	386	0.000869288	0.00142569	0.60973	-0.713758	Down	13.8481	0.000198194	0.000518816	Other / uncategorised
PIO vs DC	D3ZDU5	D3ZDU5_RAT	Pfn2	Profilin	Rattus norvegicus	148	50	23	0.000284429	0.000141202	2.01434	1.01031	Up	13.7478	0.000209063	0.000544913	Other / uncategorised
PIO vs DC	Q9EPC6	PROF2_RAT	Pfn2	Profilin-2	Rattus norvegicus	140	50	23	0.000300682	0.00014927	2.01434	1.01031	Up	13.7478	0.000209063	0.000544913	Other / uncategorised
PIO vs DC	P12346-2	TRFE_RAT	Tf	Isoform 2 of Serotransferrin	Rattus norvegicus	496	54	26	9.17e-05	4.76284e-05	1.92532	0.945101	Up	13.677	0.000217095	0.000564634	Other / uncategorised
PIO vs DC	P35565	CALX_RAT	Canx	Calnexin	Rattus norvegicus	591	110	72	0.0001567	0.000110693	1.41563	0.501445	Up	13.2364	0.000274558	0.000712557	Other / uncategorised
PIO vs DC	P06302	PTMA_RAT	Ptma	Prothymosin alpha	Rattus norvegicus	112	91	56	0.000684051	0.000454301	1.50572	0.590454	Up	13.1684	0.000284717	0.000737344	Other / uncategorised
PIO vs DC	P34058	HS90B_RAT	Hsp90ab1	Heat shock protein HSP 90-beta	Rattus norvegicus	724	436	616	0.000507006	0.000773065	0.655838	-0.608588	Down	13.0946	0.000296144	0.000765302	Proteostasis / ubiquitin
PIO vs DC	Q66HF1	NDUS1_RAT	Ndufs1	NADH-ubiquinone oxidoreductase 75 kDa subunit, mitochondrial	Rattus norvegicus	727	101	177	0.000116964	0.000221214	0.528737	-0.919379	Down	12.8984	0.000328872	0.000848069	Mitochondrial / OXPHOS; Proteostasis / ubiquitin
PIO vs DC	Q9ER34	ACON_RAT	Aco2	Aconitate hydratase, mitochondrial	Rattus norvegicus	780	581	796	0.000627114	0.000927241	0.676323	-0.564216	Down	12.818	0.000343293	0.000883377	Mitochondrial / OXPHOS
PIO vs DC	A0A0P6JGG8	A0A0P6JGG8_HETGA	CCT2	CCT-beta	Heterocephalus glaber	535	33	76	5.19e-05	0.000129073	0.402099	-1.31438	Down	12.6484	0.000375892	0.000961142	Other / uncategorised
PIO vs DC	Q5XIM9	TCPB_RAT	Cct2	T-complex protein 1 subunit beta	Rattus norvegicus	535	33	76	5.19e-05	0.000129073	0.402099	-1.31438	Down	12.6484	0.000375892	0.000961142	Other / uncategorised
PIO vs DC	G5C7U4	G5C7U4_HETGA	GW7_11343	CCT-beta	Heterocephalus glaber	527	33	76	5.27e-05	0.000131032	0.402192	-1.31404	Down	12.6484	0.000375892	0.000961142	Other / uncategorised
PIO vs DC	A0A0P6JWE4	A0A0P6JWE4_HETGA	STX1A	Syntaxin-1A isoform 2	Heterocephalus glaber	317	44	93	0.000116858	0.000266562	0.43839	-1.18971	Down	12.5139	0.000403937	0.00102421	Synaptic / neurotransmission
PIO vs DC	A0A1E1ERK2	A0A1E1ERK2_RAT	Stx1a	Syntaxin 1A	Rattus norvegicus	288	44	93	0.000128625	0.000293403	0.43839	-1.18971	Down	12.5139	0.000403937	0.00102421	Synaptic / neurotransmission
PIO vs DC	P32851	STX1A_RAT	Stx1a	Syntaxin-1A	Rattus norvegicus	288	44	93	0.000128625	0.000293403	0.43839	-1.18971	Down	12.5139	0.000403937	0.00102421	Synaptic / neurotransmission
PIO vs DC	Q9QXG3	Q9QXG3_RAT		Syntaxin 1A	Rattus norvegicus	288	44	93	0.000128625	0.000293403	0.43839	-1.18971	Down	12.5139	0.000403937	0.00102421	Synaptic / neurotransmission
PIO vs DC	F1M978	F1M978_RAT	Impa1	Inositol-1-monophosphatase	Rattus norvegicus	277	69	39	0.000209717	0.000127926	1.63936	0.713134	Up	12.4534	0.00041723	0.00105351	Other / uncategorised
PIO vs DC	P97697	IMPA1_RAT	Impa1	Inositol monophosphatase 1	Rattus norvegicus	277	69	39	0.000209717	0.000127926	1.63936	0.713134	Up	12.4534	0.00041723	0.00105351	Other / uncategorised
PIO vs DC	Q6GMN8	Q6GMN8_RAT	Actn1	Actn1 protein	Rattus norvegicus	887	112	191	0.000106306	0.000195652	0.543343	-0.880065	Down	12.4212	0.000424477	0.00106736	Other / uncategorised
PIO vs DC	Q6T487	Q6T487_RAT	Actn1	Alpha-actinin-1	Rattus norvegicus	914	112	191	0.000103166	0.000189872	0.543345	-0.880061	Down	12.4212	0.000424477	0.00106736	Cytoskeleton
PIO vs DC	Q4KMA2	RD23B_RAT	Rad23b	UV excision repair protein RAD23 homolog B	Rattus norvegicus	415	48	23	9.74e-05	5.03563e-05	1.93422	0.95175	Up	12.2663	0.000461217	0.00115734	Other / uncategorised
PIO vs DC	Q63965	SFXN1_RAT	Sfxn1	Sideroflexin-1	Rattus norvegicus	322	6	27	1.57e-05	7.61872e-05	0.206071	-2.27878	Down	12.0439	0.000519622	0.00129852	Other / uncategorised
PIO vs DC	Q6AYS2	Q6AYS2_RAT	Sfxn1	Sidoreflexin	Rattus norvegicus	322	6	27	1.57e-05	7.61872e-05	0.206071	-2.27878	Down	12.0439	0.000519622	0.00129852	Other / uncategorised
PIO vs DC	Q1RP74	Q1RP74_RAT	LOC103690005	RCG53953, isoform CRA_a	Rattus norvegicus	244	27	9	9.32e-05	3.3514e-05	2.78092	1.47556	Up	11.7191	0.000618635	0.00154277	Other / uncategorised
PIO vs DC	A0A0G2K151	A0A0G2K151_RAT	Apoe	Apolipoprotein E	Rattus norvegicus	359	146	107	0.000342392	0.000270809	1.26433	0.338372	Up	11.6586	0.000639073	0.00158073	Lipid / sphingolipid metabolism
PIO vs DC	P02650	APOE_RAT	Apoe	Apolipoprotein E	Rattus norvegicus	312	146	107	0.00039397	0.000311604	1.26433	0.338371	Up	11.6586	0.000639073	0.00158073	Lipid / sphingolipid metabolism
PIO vs DC	Q6PAH0	Q6PAH0_RAT	Apoe	Apolipoprotein E	Rattus norvegicus	312	146	107	0.00039397	0.000311604	1.26433	0.338371	Up	11.6586	0.000639073	0.00158073	Lipid / sphingolipid metabolism
PIO vs DC	Q65ZS7	Q65ZS7_RAT		Rat apolipoprotein E protein	Rattus norvegicus	336	146	107	0.000365829	0.000289347	1.26433	0.33837	Up	11.6586	0.000639073	0.00158073	Lipid / sphingolipid metabolism
PIO vs DC	Q62625	MLP3B_RAT	Map1lc3b	Microtubule-associated proteins 1A/1B light chain 3B	Rattus norvegicus	142	15	44	8.89e-05	0.000281539	0.315765	-1.66308	Down	11.6121	0.000655229	0.00160108	Cytoskeleton
PIO vs DC	A0A0P6JI73	A0A0P6JI73_HETGA	MAP1LC3B	Microtubule-associated proteins 1A/1B light chain 3B	Heterocephalus glaber	127	15	44	9.94e-05	0.000314792	0.315765	-1.66308	Down	11.6121	0.000655229	0.00160108	Cytoskeleton
PIO vs DC	A0A0G2K9Q7	A0A0G2K9Q7_RAT	Map1lc3b2	Uncharacterized protein	Rattus norvegicus	125	15	44	0.000101029	0.000319828	0.315885	-1.66253	Down	11.6121	0.000655229	0.00160108	Other / uncategorised
PIO vs DC	Q62625-2	MLP3B_RAT	Map1lc3b	Isoform 2 of Microtubule-associated proteins 1A/1B light chain 3B	Rattus norvegicus	125	15	44	0.000101029	0.000319828	0.315885	-1.66253	Down	11.6121	0.000655229	0.00160108	Cytoskeleton
PIO vs DC	G5BF21	G5BF21_HETGA	GW7_07386	Microtubule-associated proteins 1A/1B light chain 3B (Fragment)	Heterocephalus glaber	112	15	44	0.000112756	0.000356951	0.315886	-1.66252	Down	11.6121	0.000655229	0.00160108	Cytoskeleton
PIO vs DC	A0A1S3EXJ3	A0A1S3EXJ3_DIPOR	Map1lc3b	microtubule-associated proteins 1A/1B light chain 3B	Dipodomys ordii	129	15	44	9.79e-05	0.000309911	0.315897	-1.66247	Down	11.6121	0.000655229	0.00160108	Cytoskeleton
PIO vs DC	A0A1S3FIX4	A0A1S3FIX4_DIPOR	Hpca	neuron-specific calcium-binding protein hippocalcin	Dipodomys ordii	193	65	122	0.000283544	0.00057435	0.493678	-1.01836	Down	11.466	0.000708822	0.00171134	Calcium signalling
PIO vs DC	G5B5K2	G5B5K2_HETGA	GW7_11507	Neuron-specific calcium-binding protein hippocalcin	Heterocephalus glaber	193	65	122	0.000283544	0.00057435	0.493678	-1.01836	Down	11.466	0.000708822	0.00171134	Calcium signalling
PIO vs DC	P84076	HPCA_RAT	Hpca	Neuron-specific calcium-binding protein hippocalcin	Rattus norvegicus	193	65	122	0.000283544	0.00057435	0.493678	-1.01836	Down	11.466	0.000708822	0.00171134	Calcium signalling
PIO vs DC	A0A091EFZ0	A0A091EFZ0_FUKDA	H920_04282	Neuron-specific calcium-binding protein hippocalcin	Fukomys damarensis	358	65	122	0.000152861	0.000309636	0.49368	-1.01835	Down	11.466	0.000708822	0.00171134	Calcium signalling
PIO vs DC	A0A1S3EM51	A0A1S3EM51_DIPOR	Ntm	neurotrimin isoform X3	Dipodomys ordii	344	29	67	7.1e-05	0.000176966	0.401206	-1.31758	Down	11.2315	0.000804191	0.00192624	Other / uncategorised
PIO vs DC	Q62718	NTRI_RAT	Ntm	Neurotrimin	Rattus norvegicus	344	29	67	7.1e-05	0.000176966	0.401206	-1.31758	Down	11.2315	0.000804191	0.00192624	Other / uncategorised
PIO vs DC	A0A1S3EKW1	A0A1S3EKW1_DIPOR	Ntm	neurotrimin isoform X2	Dipodomys ordii	355	29	67	6.88e-05	0.000171483	0.401206	-1.31758	Down	11.2315	0.000804191	0.00192624	Other / uncategorised
PIO vs DC	A0A1S3EKZ1	A0A1S3EKZ1_DIPOR	Ntm	neurotrimin isoform X1	Dipodomys ordii	355	29	67	6.88e-05	0.000171483	0.401206	-1.31758	Down	11.2315	0.000804191	0.00192624	Other / uncategorised
PIO vs DC	A0A091EI86	A0A091EI86_FUKDA	H920_03316	Neurocalcin-delta	Fukomys damarensis	193	60	114	0.000261733	0.000536688	0.487682	-1.03599	Down	11.1647	0.000833671	0.00198509	Other / uncategorised
PIO vs DC	A0A1S3EUE4	A0A1S3EUE4_DIPOR	Ncald	neurocalcin-delta	Dipodomys ordii	193	60	114	0.000261733	0.000536688	0.487682	-1.03599	Down	11.1647	0.000833671	0.00198509	Other / uncategorised
PIO vs DC	Q5PQN0	NCALD_RAT	Ncald	Neurocalcin-delta	Rattus norvegicus	193	60	114	0.000261733	0.000536688	0.487682	-1.03599	Down	11.1647	0.000833671	0.00198509	Other / uncategorised
PIO vs DC	O35303-6	DNM1L_RAT	Dnm1l	Isoform 6 of Dynamin-1-like protein	Rattus norvegicus	718	42	87	4.92e-05	0.000110095	0.446885	-1.16202	Down	11.0794	0.00087291	0.0020583	Other / uncategorised
PIO vs DC	O35303	DNM1L_RAT	Dnm1l	Dynamin-1-like protein	Rattus norvegicus	755	42	87	4.68e-05	0.0001047	0.446992	-1.16168	Down	11.0794	0.00087291	0.0020583	Other / uncategorised
PIO vs DC	O35303-5	DNM1L_RAT	Dnm1l	Isoform 5 of Dynamin-1-like protein	Rattus norvegicus	744	42	87	4.75e-05	0.000106248	0.447068	-1.16143	Down	11.0794	0.00087291	0.0020583	Other / uncategorised
PIO vs DC	O35303-2	DNM1L_RAT	Dnm1l	Isoform 2 of Dynamin-1-like protein	Rattus norvegicus	716	42	87	4.94e-05	0.000110403	0.447452	-1.16019	Down	11.0794	0.00087291	0.0020583	Other / uncategorised
PIO vs DC	O35303-4	DNM1L_RAT	Dnm1l	Isoform 4 of Dynamin-1-like protein	Rattus norvegicus	748	42	87	4.73e-05	0.00010568	0.447579	-1.15979	Down	11.0794	0.00087291	0.0020583	Other / uncategorised
PIO vs DC	Q6P6V0	G6PI_RAT	Gpi	Glucose-6-phosphate isomerase	Rattus norvegicus	558	215	324	0.000324391	0.000527576	0.614871	-0.701645	Down	11.0234	0.000899693	0.00211734	Glycolysis / carbohydrate metabolism
PIO vs DC	Q9Z2L0	VDAC1_RAT	Vdac1	Voltage-dependent anion-selective channel protein 1	Rattus norvegicus	283	168	262	0.00049979	0.00084118	0.594153	-0.751092	Down	10.9541	0.000933953	0.0021937	Other / uncategorised
PIO vs DC	A0A0S3NU28	A0A0S3NU28_9MURI	PITPNA	Phosphatidylinositol transfer protein,alpha	Tokudaia muenninki	271	59	33	0.000183294	0.000110642	1.65665	0.728265	Up	10.9177	0.000952487	0.00222003	Other / uncategorised
PIO vs DC	P16446	PIPNA_RAT	Pitpna	Phosphatidylinositol transfer protein alpha isoform	Rattus norvegicus	271	59	33	0.000183294	0.000110642	1.65665	0.728265	Up	10.9177	0.000952487	0.00222003	Other / uncategorised
PIO vs DC	R9PXS4	R9PXS4_RAT	Pitpna	Phosphatidylinositol transfer protein alpha isoform	Rattus norvegicus	271	59	33	0.000183294	0.000110642	1.65665	0.728265	Up	10.9177	0.000952487	0.00222003	Other / uncategorised
PIO vs DC	A0A091D0B3	A0A091D0B3_FUKDA	H920_13032	Phosphatidylinositol transfer protein alpha isoform	Fukomys damarensis	314	59	33	0.000158193	9.54901e-05	1.65664	0.728263	Up	10.9177	0.000952487	0.00222003	Other / uncategorised
PIO vs DC	P50398	GDIA_RAT	Gdi1	Rab GDP dissociation inhibitor alpha	Rattus norvegicus	447	330	471	0.000621543	0.000957387	0.649208	-0.623248	Down	10.8762	0.000974089	0.00226602	Other / uncategorised
PIO vs DC	Q561S0	NDUAA_RAT	Ndufa10	NADH dehydrogenase [ubiquinone] 1 alpha subcomplex subunit 10, mitochondrial	Rattus norvegicus	355	45	91	0.000106721	0.000232909	0.458208	-1.12593	Down	10.8217	0.00100318	0.00232921	Mitochondrial / OXPHOS; Proteostasis / ubiquitin
PIO vs DC	D3ZVQ0	D3ZVQ0_RAT	Usp5	Ubiquitin carboxyl-terminal hydrolase	Rattus norvegicus	858	61	35	5.99e-05	3.70642e-05	1.61611	0.692529	Up	10.6137	0.0011225	0.00260129	Proteostasis / ubiquitin
PIO vs DC	O88989	MDHC_RAT	Mdh1	Malate dehydrogenase, cytoplasmic	Rattus norvegicus	334	374	525	0.000942736	0.00142819	0.66009	-0.599265	Down	10.561	0.00115499	0.00267147	Other / uncategorised
PIO vs DC	A0A091D0S6	A0A091D0S6_FUKDA	H920_12820	Complexin-1	Fukomys damarensis	151	93	62	0.000518527	0.000373069	1.3899	0.474978	Up	10.543	0.0011663	0.00268228	Other / uncategorised
PIO vs DC	A0A1S3FS26	A0A1S3FS26_DIPOR	Cplx1	complexin-1	Dipodomys ordii	134	93	62	0.00058431	0.000420398	1.3899	0.474977	Up	10.543	0.0011663	0.00268228	Other / uncategorised
PIO vs DC	P63041	CPLX1_RAT	Cplx1	Complexin-1	Rattus norvegicus	134	93	62	0.00058431	0.000420398	1.3899	0.474977	Up	10.543	0.0011663	0.00268228	Other / uncategorised
PIO vs DC	P14408	FUMH_RAT	Fh	Fumarate hydratase, mitochondrial	Rattus norvegicus	507	119	85	0.000197608	0.00015233	1.29724	0.375443	Up	10.5343	0.0011718	0.00268472	Mitochondrial / OXPHOS
PIO vs DC	P14408-2	FUMH_RAT	Fh	Isoform Cytoplasmic of Fumarate hydratase, mitochondrial	Rattus norvegicus	467	119	85	0.000214533	0.000165377	1.29723	0.375438	Up	10.5343	0.0011718	0.00268472	Mitochondrial / OXPHOS
PIO vs DC	G3V6P8	G3V6P8_RAT	Gng12	Guanine nucleotide-binding protein subunit gamma	Rattus norvegicus	72	30	12	0.000350795	0.000151434	2.31649	1.21194	Up	10.2921	0.00133601	0.00305518	Other / uncategorised
PIO vs DC	D3ZFY8	D3ZFY8_RAT	LOC100912618	Ubiquitin-conjugating enzyme E2 variant 1-like	Rattus norvegicus	147	15	42	8.59e-05	0.000259601	0.330893	-1.59556	Down	10.2703	0.00135187	0.00308562	Proteostasis / ubiquitin
PIO vs DC	P84817	FIS1_RAT	Fis1	Mitochondrial fission 1 protein	Rattus norvegicus	152	49	26	0.000271405	0.000155419	1.74628	0.804285	Up	10.2135	0.00139417	0.00315838	Mitochondrial / OXPHOS
PIO vs DC	A0A0G2K7X0	A0A0G2K7X0_RAT	Anp32a	Acidic leucine-rich nuclear phosphoprotein 32 family member A	Rattus norvegicus	229	54	30	0.000198529	0.000119031	1.66788	0.738013	Up	10.1522	0.00144133	0.00324098	Other / uncategorised
PIO vs DC	F7EL36	F7EL36_RAT	Anp32a	Acidic leucine-rich nuclear phosphoprotein 32 family member A	Rattus norvegicus	247	54	30	0.000184061	0.000110357	1.66787	0.738011	Up	10.1522	0.00144133	0.00324098	Other / uncategorised
PIO vs DC	P49911	AN32A_RAT	Anp32a	Acidic leucine-rich nuclear phosphoprotein 32 family member A	Rattus norvegicus	247	54	30	0.000184061	0.000110357	1.66787	0.738011	Up	10.1522	0.00144133	0.00324098	Other / uncategorised
PIO vs DC	Q5PPH9	Q5PPH9_RAT	Anp32a	Acidic (Leucine-rich) nuclear phosphoprotein 32 family, member A	Rattus norvegicus	247	54	30	0.000184061	0.000110357	1.66787	0.738011	Up	10.1522	0.00144133	0.00324098	Other / uncategorised
PIO vs DC	P45592	COF1_RAT	Cfl1	Cofilin-1	Rattus norvegicus	166	443	609	0.00224678	0.00333337	0.674027	-0.569122	Down	10.1306	0.00145828	0.00327303	Cytoskeleton
PIO vs DC	A0A1S3GJA3	A0A1S3GJA3_DIPOR	Slc25a22	mitochondrial glutamate carrier 1	Dipodomys ordii	322	21	52	5.49e-05	0.000146731	0.374154	-1.41829	Down	10.1215	0.00146546	0.00328306	Mitochondrial / OXPHOS; Amino acid metabolism
PIO vs DC	Q7M0E3	DEST_RAT	Dstn	Destrin	Rattus norvegicus	165	26	60	0.000132664	0.000330401	0.401524	-1.31644	Down	10.0316	0.00153878	0.00344096	Other / uncategorised
PIO vs DC	D3ZFQ8	D3ZFQ8_RAT	Cyc1	Cytochrome c-1	Rattus norvegicus	326	124	200	0.000320235	0.000557425	0.57449	-0.799647	Down	10.0153	0.00155243	0.00346509	Mitochondrial / OXPHOS
PIO vs DC	P81155	VDAC2_RAT	Vdac2	Voltage-dependent anion-selective channel protein 2	Rattus norvegicus	295	28	63	7.99e-05	0.000194041	0.41177	-1.28009	Down	9.92812	0.00162773	0.00362649	Other / uncategorised
PIO vs DC	P12075	COX5B_RAT	Cox5b	Cytochrome c oxidase subunit 5B, mitochondrial	Rattus norvegicus	129	34	72	0.000221898	0.000507127	0.437559	-1.19245	Down	9.73695	0.00180601	0.00401629	Mitochondrial / OXPHOS
PIO vs DC	Q63633-2	S12A5_RAT	Slc12a5	Isoform 2 of Solute carrier family 12 member 5	Rattus norvegicus	1116	15	41	1.13e-05	3.33806e-05	0.33852	-1.56269	Down	9.61798	0.00192682	0.00424601	Other / uncategorised
PIO vs DC	G5B7Q2	G5B7Q2_HETGA	GW7_06548	Solute carrier family 12 member 5	Heterocephalus glaber	1107	15	41	1.14e-05	3.3652e-05	0.338762	-1.56166	Down	9.61798	0.00192682	0.00424601	Other / uncategorised
PIO vs DC	F1LNP4	F1LNP4_RAT	Slc12a5	Solute carrier family 12 member 5	Rattus norvegicus	1139	15	41	1.11e-05	3.27065e-05	0.339382	-1.55902	Down	9.61798	0.00192682	0.00424601	Other / uncategorised
PIO vs DC	Q63633	S12A5_RAT	Slc12a5	Solute carrier family 12 member 5	Rattus norvegicus	1139	15	41	1.11e-05	3.27065e-05	0.339382	-1.55902	Down	9.61798	0.00192682	0.00424601	Other / uncategorised
PIO vs DC	G5AN82	G5AN82_HETGA	GW7_19660	Dual specificity mitogen-activated protein kinase kinase 1	Heterocephalus glaber	393	8	28	1.71e-05	6.47351e-05	0.264154	-1.92055	Down	9.48847	0.00206767	0.00451535	Other / uncategorised
PIO vs DC	Q01986	MP2K1_RAT	Map2k1	Dual specificity mitogen-activated protein kinase kinase 1	Rattus norvegicus	393	8	28	1.71e-05	6.47351e-05	0.264154	-1.92055	Down	9.48847	0.00206767	0.00451535	Other / uncategorised
PIO vs DC	A0A091D4I1	A0A091D4I1_FUKDA	H920_13461	Dual specificity mitogen-activated protein kinase kinase 1	Fukomys damarensis	382	8	28	1.76e-05	6.65992e-05	0.264268	-1.91993	Down	9.48847	0.00206767	0.00451535	Other / uncategorised
PIO vs DC	A0A0H2UHI2	A0A0H2UHI2_RAT	Map2k1	Dual-specificity mitogen-activated protein kinase kinase 1	Rattus norvegicus	368	8	28	1.83e-05	6.91328e-05	0.264708	-1.91753	Down	9.48847	0.00206767	0.00451535	Other / uncategorised
PIO vs DC	P29419	ATP5I_RAT	Atp5me	ATP synthase subunit e, mitochondrial	Rattus norvegicus	71	8	28	9.49e-05	0.000358322	0.264845	-1.91678	Down	9.48847	0.00206767	0.00451535	Mitochondrial / OXPHOS
PIO vs DC	O08557	DDAH1_RAT	Ddah1	N(G),N(G)-dimethylarginine dimethylaminohydrolase 1	Rattus norvegicus	285	7	26	2.07e-05	8.28901e-05	0.249728	-2.00157	Down	9.47229	0.00208599	0.00454716	Other / uncategorised
PIO vs DC	Q62952	DPYL3_RAT	Dpysl3	Dihydropyrimidinase-related protein 3	Rattus norvegicus	570	133	210	0.000196445	0.000334748	0.586844	-0.768952	Down	9.4033	0.00216596	0.00470455	Other / uncategorised
PIO vs DC	Q62952-2	DPYL3_RAT	Dpysl3	Isoform 2 of Dihydropyrimidinase-related protein 3	Rattus norvegicus	683	133	210	0.000163944	0.000279365	0.586844	-0.76895	Down	9.4033	0.00216596	0.00470455	Other / uncategorised
PIO vs DC	A0A0P6J7D4	A0A0P6J7D4_HETGA	OMG	Oligodendrocyte-myelin glycoprotein	Heterocephalus glaber	443	36	74	6.84e-05	0.000151776	0.450665	-1.14987	Down	9.22259	0.00239048	0.00514611	Other / uncategorised
PIO vs DC	F7EYB9	F7EYB9_RAT	Omg	Oligodendrocyte-myelin glycoprotein	Rattus norvegicus	443	36	74	6.84e-05	0.000151776	0.450665	-1.14987	Down	9.22259	0.00239048	0.00514611	Other / uncategorised
PIO vs DC	Q7TNM3	Q7TNM3_RAT		Oligodendrocyte-myelin glycoprotein	Rattus norvegicus	440	36	74	6.89e-05	0.00015281	0.450885	-1.14917	Down	9.22259	0.00239048	0.00514611	Other / uncategorised
PIO vs DC	Q7TQ25	Q7TQ25_RAT	Omg	Oligodendrocyte-myelin glycoprotein	Rattus norvegicus	440	36	74	6.89e-05	0.00015281	0.450885	-1.14917	Down	9.22259	0.00239048	0.00514611	Other / uncategorised
PIO vs DC	G3V936	G3V936_RAT	Cs	Citrate synthase	Rattus norvegicus	466	213	314	0.000384821	0.000612234	0.628552	-0.669897	Down	9.22404	0.00238858	0.00514611	Other / uncategorised
PIO vs DC	P13233	CN37_RAT	Cnp	2',3'-cyclic-nucleotide 3'-phosphodiesterase	Rattus norvegicus	420	1601	1997	0.00320928	0.00432019	0.742855	-0.428847	Down	9.05129	0.00262509	0.00564115	Other / uncategorised
PIO vs DC	A0A564Y7I4	A0A564Y7I4_HYMDI	WMSIL1_LOCUS3566	Peptidyl-prolyl cis-trans isomerase E	Hymenolepis diminuta	325	34	16	8.81e-05	4.47312e-05	1.96954	0.97786	Up	8.97921	0.00273068	0.00585767	Other / uncategorised
PIO vs DC	G3V741	G3V741_RAT	Slc25a3	Phosphate carrier protein, mitochondrial	Rattus norvegicus	356	114	183	0.0002696	0.000467063	0.577224	-0.792796	Down	8.9435	0.00278458	0.00596275	Mitochondrial / OXPHOS
PIO vs DC	P35745	ACYP2_RAT	Acyp2	Acylphosphatase-2	Rattus norvegicus	97	43	23	0.000373217	0.000215442	1.73233	0.792716	Up	8.80769	0.00299964	0.00640065	Other / uncategorised
PIO vs DC	D4A1G1	D4A1G1_RAT	Acyp2	Acylphosphatase	Rattus norvegicus	124	43	23	0.000291952	0.000168531	1.73233	0.792716	Up	8.80769	0.00299964	0.00640065	Other / uncategorised
PIO vs DC	F7F2F3	F7F2F3_RAT	Hspa4l	Heat shock 70 kDa protein 4L	Rattus norvegicus	1017	16	41	1.32e-05	3.663e-05	0.36036	-1.47249	Down	8.54123	0.00347191	0.00733093	Proteostasis / ubiquitin
PIO vs DC	B4F772	B4F772_RAT	Hspa4l	Heat shock 70kDa protein 4-like (Predicted), isoform CRA_b	Rattus norvegicus	838	16	41	1.61e-05	4.44543e-05	0.36217	-1.46526	Down	8.54123	0.00347191	0.00733093	Proteostasis / ubiquitin
PIO vs DC	A0A0G2K930	A0A0G2K930_RAT	Rab7a	Ras-related protein Rab-7a	Rattus norvegicus	188	21	49	9.4e-05	0.000236817	0.396932	-1.33304	Down	8.39992	0.00375238	0.00780084	Other / uncategorised
PIO vs DC	A0A0P6J0P5	A0A0P6J0P5_HETGA	RAB7A	Ras-related protein Rab-7a	Heterocephalus glaber	207	21	49	8.54e-05	0.00021508	0.397062	-1.33256	Down	8.39992	0.00375238	0.00780084	Other / uncategorised
PIO vs DC	A0A1S3GG00	A0A1S3GG00_DIPOR	Rab7a	ras-related protein Rab-7a isoform X1	Dipodomys ordii	207	21	49	8.54e-05	0.00021508	0.397062	-1.33256	Down	8.39992	0.00375238	0.00780084	Other / uncategorised
PIO vs DC	P09527	RAB7A_RAT	Rab7a	Ras-related protein Rab-7a	Rattus norvegicus	207	21	49	8.54e-05	0.00021508	0.397062	-1.33256	Down	8.39992	0.00375238	0.00780084	Other / uncategorised
PIO vs DC	A0A091E701	A0A091E701_FUKDA	H920_00219	Ras-related protein Rab-7a	Fukomys damarensis	232	21	49	7.62e-05	0.000191903	0.397075	-1.33252	Down	8.39992	0.00375238	0.00780084	Other / uncategorised
PIO vs DC	P08461	ODP2_RAT	Dlat	Dihydrolipoyllysine-residue acetyltransferase component of pyruvate dehydrogenase complex, mitochondrial	Rattus norvegicus	632	195	287	0.000259766	0.000412609	0.629569	-0.667563	Down	8.33556	0.00388765	0.00804066	Mitochondrial / OXPHOS; Glycolysis / carbohydrate metabolism
PIO vs DC	A0A1S3ESX0	A0A1S3ESX0_DIPOR	Fus	RNA-binding protein FUS isoform X3	Dipodomys ordii	515	24	53	3.92e-05	9.35067e-05	0.419221	-1.25422	Down	7.98139	0.00472605	0.00972492	Other / uncategorised
PIO vs DC	Q5PQK2	Q5PQK2_RAT	Fus	FUS RNA-binding protein	Rattus norvegicus	518	24	53	3.9e-05	9.29651e-05	0.419512	-1.25322	Down	7.98139	0.00472605	0.00972492	Other / uncategorised
PIO vs DC	A0A1S3ESZ2	A0A1S3ESZ2_DIPOR	Fus	RNA-binding protein FUS isoform X2	Dipodomys ordii	516	24	53	3.92e-05	9.33255e-05	0.420035	-1.25142	Down	7.98139	0.00472605	0.00972492	Other / uncategorised
PIO vs DC	P41565	IDHG1_RAT	Idh3g	Isocitrate dehydrogenase [NAD] subunit gamma 1, mitochondrial	Rattus norvegicus	393	21	48	4.5e-05	0.000110974	0.405499	-1.30223	Down	7.84999	0.00508209	0.0104046	Mitochondrial / OXPHOS
PIO vs DC	Q5XIJ3	Q5XIJ3_RAT	Idh3g	Isocitrate dehydrogenase [NAD] subunit, mitochondrial	Rattus norvegicus	393	21	48	4.5e-05	0.000110974	0.405499	-1.30223	Down	7.84999	0.00508209	0.0104046	Mitochondrial / OXPHOS
PIO vs DC	A0A091DKP4	A0A091DKP4_FUKDA	H920_06950	Isocitrate dehydrogenase [NAD] subunit, mitochondrial	Fukomys damarensis	389	21	48	4.55e-05	0.000112116	0.405831	-1.30105	Down	7.84999	0.00508209	0.0104046	Mitochondrial / OXPHOS
PIO vs DC	F1LXA0	F1LXA0_RAT	Ndufa12	NADH dehydrogenase [ubiquinone] 1 alpha subcomplex subunit 12	Rattus norvegicus	145	18	6	0.000104513	3.75974e-05	2.7798	1.47498	Up	7.81257	0.00518841	0.0106043	Proteostasis / ubiquitin
PIO vs DC	F1LNY3	F1LNY3_RAT	Ncam1	Neural cell adhesion molecule 1	Rattus norvegicus	842	277	388	0.00027697	0.000418691	0.661514	-0.596156	Down	7.65782	0.00565269	0.0115338	Other / uncategorised
PIO vs DC	Q6DGG0	PPID_RAT	Ppid	Peptidyl-prolyl cis-trans isomerase D	Rattus norvegicus	370	29	60	6.6e-05	0.000147341	0.447941	-1.15862	Down	7.61527	0.00578761	0.0117892	Other / uncategorised
PIO vs DC	Q02563	SV2A_RAT	Sv2a	Synaptic vesicle glycoprotein 2A	Rattus norvegicus	742	47	86	5.33e-05	0.00010531	0.506126	-0.982432	Down	7.38969	0.00655986	0.0133399	Synaptic / neurotransmission
PIO vs DC	Q499T3	Q499T3_RAT	Sirpa	Sirpa protein	Rattus norvegicus	513	96	71	0.00015755	0.000125752	1.25286	0.325228	Up	7.37744	0.00660471	0.0133861	Other / uncategorised
PIO vs DC	P97710	SHPS1_RAT	Sirpa	Tyrosine-protein phosphatase non-receptor type substrate 1	Rattus norvegicus	509	96	71	0.000158788	0.00012674	1.25286	0.325227	Up	7.37744	0.00660471	0.0133861	Amino acid metabolism
PIO vs DC	P42123	LDHB_RAT	Ldhb	L-lactate dehydrogenase B chain	Rattus norvegicus	334	323	443	0.000814181	0.00120512	0.6756	-0.565759	Down	7.20208	0.00728192	0.014734	Other / uncategorised
PIO vs DC	A0A091DWK3	A0A091DWK3_FUKDA	H920_03107	14-3-3 protein gamma	Fukomys damarensis	247	400	538	0.00136341	0.00197906	0.68892	-0.537592	Down	7.1587	0.00746014	0.0150194	Other / uncategorised
PIO vs DC	A0A0P6JAS3	A0A0P6JAS3_HETGA	YWHAG	14-3-3 protein gamma	Heterocephalus glaber	247	400	538	0.00136341	0.00197906	0.68892	-0.537592	Down	7.1587	0.00746014	0.0150194	Other / uncategorised
PIO vs DC	P61983	1433G_RAT	Ywhag	14-3-3 protein gamma	Rattus norvegicus	247	400	538	0.00136341	0.00197906	0.68892	-0.537592	Down	7.1587	0.00746014	0.0150194	Other / uncategorised
PIO vs DC	G3V7L8	G3V7L8_RAT	Atp6v1e1	ATPase, H+ transporting, V1 subunit E isoform 1, isoform CRA_a	Rattus norvegicus	226	145	217	0.000540163	0.000872419	0.619155	-0.691627	Down	7.05637	0.00789839	0.0157968	Other / uncategorised
PIO vs DC	Q6PCU2	VATE1_RAT	Atp6v1e1	V-type proton ATPase subunit E 1	Rattus norvegicus	226	145	217	0.000540163	0.000872419	0.619155	-0.691627	Down	7.05637	0.00789839	0.0157968	Other / uncategorised
PIO vs DC	Q9Z2F5	CTBP1_RAT	Ctbp1	C-terminal-binding protein 1	Rattus norvegicus	430	11	30	2.15e-05	6.33909e-05	0.339165	-1.55994	Down	7.01002	0.00810549	0.0161311	Other / uncategorised
PIO vs DC	Q6AZ26	Q6AZ26_RAT	Ctbp1	C-terminal binding protein 1	Rattus norvegicus	391	11	30	2.37e-05	6.97138e-05	0.339962	-1.55656	Down	7.01002	0.00810549	0.0161311	Other / uncategorised
PIO vs DC	F7FG31	F7FG31_RAT	Ctbp1	C-terminal-binding protein 1	Rattus norvegicus	403	11	30	2.3e-05	6.76379e-05	0.340046	-1.5562	Down	7.01002	0.00810549	0.0161311	Other / uncategorised
PIO vs DC	P14841	CYTC_RAT	Cst3	Cystatin-C	Rattus norvegicus	140	40	23	0.000240545	0.00014927	1.61147	0.688378	Up	6.92275	0.00851062	0.0169096	Other / uncategorised
PIO vs DC	Q5RKG9	Q5RKG9_RAT	Eif4b	Eukaryotic translation initiation factor 4B	Rattus norvegicus	611	17	6	2.34e-05	8.92245e-06	2.6226	1.391	Up	6.89181	0.00865917	0.0171766	Translation / transcription
PIO vs DC	P63100-2	CANB1_RAT	Ppp3r1	Isoform 2 of Calcineurin subunit B type 1	Rattus norvegicus	216	131	198	0.000510602	0.000832886	0.613052	-0.70592	Down	6.86268	0.00880143	0.017289	Other / uncategorised
PIO vs DC	A0A0P6J8W6	A0A0P6J8W6_HETGA	PPP3R1	Calcineurin subunit B type 1	Heterocephalus glaber	170	131	198	0.000648765	0.00105825	0.613052	-0.705919	Down	6.86268	0.00880143	0.017289	Other / uncategorised
PIO vs DC	P63100	CANB1_RAT	Ppp3r1	Calcineurin subunit B type 1	Rattus norvegicus	170	131	198	0.000648765	0.00105825	0.613052	-0.705919	Down	6.86268	0.00880143	0.017289	Other / uncategorised
PIO vs DC	A0A0H2UHV6	A0A0H2UHV6_RAT	Ppp3r1	Calcineurin subunit B type 1	Rattus norvegicus	160	131	198	0.000689313	0.0011244	0.613052	-0.705919	Down	6.86268	0.00880143	0.017289	Other / uncategorised
PIO vs DC	A0A1S3FPP0	A0A1S3FPP0_DIPOR	Ppp3r1	calcineurin subunit B type 1	Dipodomys ordii	160	131	198	0.000689313	0.0011244	0.613052	-0.705919	Down	6.86268	0.00880143	0.017289	Other / uncategorised
PIO vs DC	A0A091CU69	A0A091CU69_FUKDA	H920_17488	Calcineurin subunit B type 1	Fukomys damarensis	173	131	198	0.000637515	0.0010399	0.613052	-0.705919	Down	6.86268	0.00880143	0.017289	Other / uncategorised
PIO vs DC	A0A1S3F5Q6	A0A1S3F5Q6_DIPOR	Ywhae	14-3-3 protein epsilon	Dipodomys ordii	255	476	629	0.00157156	0.00224122	0.701209	-0.512084	Down	6.83434	0.00894215	0.017537	Other / uncategorised
PIO vs DC	A0A0G2JZH8	A0A0G2JZH8_RAT	Pdhx	Dihydrolipoamide acetyltransferase component of pyruvate dehydrogenase complex	Rattus norvegicus	502	41	24	6.88e-05	4.34392e-05	1.58382	0.663412	Up	6.78363	0.00919974	0.017955	Glycolysis / carbohydrate metabolism
PIO vs DC	Q5BJX2	Q5BJX2_RAT	Pdhx	Pdhx protein (Fragment)	Rattus norvegicus	380	41	24	9.08e-05	5.73854e-05	1.58228	0.662008	Up	6.78363	0.00919974	0.017955	Other / uncategorised
PIO vs DC	Q7TQ85	Q7TQ85_RAT	Pdhx	Ac1164	Rattus norvegicus	539	41	24	6.4e-05	4.04573e-05	1.58192	0.661673	Up	6.78363	0.00919974	0.017955	Other / uncategorised
PIO vs DC	A0A096MJE6	A0A096MJE6_RAT	Tnr	Tenascin R, isoform CRA_b	Rattus norvegicus	1358	207	295	0.000128332	0.000197377	0.650188	-0.621072	Down	6.72722	0.00949525	0.018502	Other / uncategorised
PIO vs DC	P51635	AK1A1_RAT	Akr1a1	Aldo-keto reductase family 1 member A1	Rattus norvegicus	325	40	74	0.00010362	0.000206882	0.500866	-0.997505	Down	6.61342	0.0101213	0.0196902	Other / uncategorised
PIO vs DC	B0BNA5	COTL1_RAT	Cotl1	Coactosin-like protein	Rattus norvegicus	142	20	44	0.000118579	0.000281539	0.421182	-1.24749	Down	6.56417	0.0104052	0.0202102	Other / uncategorised
PIO vs DC	P16617	PGK1_RAT	Pgk1	Phosphoglycerate kinase 1	Rattus norvegicus	417	514	673	0.00103775	0.0014664	0.707683	-0.498825	Down	6.51863	0.010675	0.020701	Glycolysis / carbohydrate metabolism
PIO vs DC	A0A091DCN8	A0A091DCN8_FUKDA	H920_10388	NEDD8	Fukomys damarensis	173	21	9	0.000102197	4.72684e-05	2.16206	1.11241	Up	6.49235	0.0108339	0.0209756	Other / uncategorised
PIO vs DC	F1M9N9	F1M9N9_RAT	Ank2	Ankyrin 2	Rattus norvegicus	3908	56	96	1.21e-05	2.23198e-05	0.542119	-0.883319	Down	6.38353	0.0115184	0.0222653	Other / uncategorised
PIO vs DC	Q64548-2	RTN1_RAT	Rtn1	Isoform RTN1-S of Reticulon-1	Rattus norvegicus	208	73	119	0.000295478	0.000519826	0.568418	-0.814977	Down	6.28337	0.0121876	0.0235213	Other / uncategorised
PIO vs DC	G3V984	G3V984_RAT	Bsn	Protein bassoon	Rattus norvegicus	3933	23	48	4.92e-06	1.1089e-05	0.443684	-1.1724	Down	6.23969	0.0124918	0.023918	Other / uncategorised
PIO vs DC	A0A0G2JSR0	A0A0G2JSR0_RAT	Vdac3	Voltage-dependent anion-selective channel protein 3	Rattus norvegicus	283	23	48	6.84e-05	0.000154109	0.443841	-1.17189	Down	6.23969	0.0124918	0.023918	Other / uncategorised
PIO vs DC	Q9R1Z0	VDAC3_RAT	Vdac3	Voltage-dependent anion-selective channel protein 3	Rattus norvegicus	283	23	48	6.84e-05	0.000154109	0.443841	-1.17189	Down	6.23969	0.0124918	0.023918	Other / uncategorised
PIO vs DC	Q9R1Z0-2	VDAC3_RAT	Vdac3	Isoform 2 of Voltage-dependent anion-selective channel protein 3	Rattus norvegicus	284	23	48	6.82e-05	0.000153567	0.444107	-1.17102	Down	6.23969	0.0124918	0.023918	Other / uncategorised
PIO vs DC	O88778	BSN_RAT	Bsn	Protein bassoon	Rattus norvegicus	3938	23	48	4.92e-06	1.10749e-05	0.444248	-1.17056	Down	6.23969	0.0124918	0.023918	Other / uncategorised
PIO vs DC	G5BRQ3	G5BRQ3_HETGA	GW7_02415	Thymosin beta	Heterocephalus glaber	44	93	71	0.00177949	0.00146615	1.21371	0.279426	Up	6.2082	0.012716	0.0242705	Other / uncategorised
PIO vs DC	P63312	TYB10_RAT	Tmsb10	Thymosin beta-10	Rattus norvegicus	44	93	71	0.00177949	0.00146615	1.21371	0.279426	Up	6.2082	0.012716	0.0242705	Other / uncategorised
PIO vs DC	A0A091CYJ6	A0A091CYJ6_FUKDA	H920_14981	Translational activator GCN1	Fukomys damarensis	3173	81	60	2.15e-05	1.71813e-05	1.25136	0.3235	Up	6.18319	0.0128969	0.0245772	Translation / transcription
PIO vs DC	Q6TUH8	Q6TUH8_RAT	LOC306079	60S ribosomal protein L14	Rattus norvegicus	354	8	23	1.9e-05	5.90335e-05	0.321851	-1.63553	Down	5.87668	0.0153427	0.0288749	Translation / transcription
PIO vs DC	G5ALX1	G5ALX1_HETGA	GW7_09170	60S ribosomal protein L14 (Fragment)	Heterocephalus glaber	211	8	23	3.19e-05	9.9042e-05	0.322086	-1.63448	Down	5.87668	0.0153427	0.0288749	Translation / transcription
PIO vs DC	A0A0P6JHI9	A0A0P6JHI9_HETGA	RPL14	60S ribosomal protein L14	Heterocephalus glaber	216	8	23	3.12e-05	9.67494e-05	0.322483	-1.63271	Down	5.87668	0.0153427	0.0288749	Translation / transcription
PIO vs DC	F1LSW7	F1LSW7_RAT	Rpl14	60S ribosomal protein L14	Rattus norvegicus	214	8	23	3.15e-05	9.76536e-05	0.322569	-1.63232	Down	5.87668	0.0153427	0.0288749	Translation / transcription
PIO vs DC	Q63507	RL14_RAT	Rpl14	60S ribosomal protein L14	Rattus norvegicus	214	8	23	3.15e-05	9.76536e-05	0.322569	-1.63232	Down	5.87668	0.0153427	0.0288749	Translation / transcription
PIO vs DC	B5DEM5	B5DEM5_RAT	Rpl14	60S ribosomal protein L14	Rattus norvegicus	219	8	23	3.08e-05	9.5424e-05	0.32277	-1.63142	Down	5.87668	0.0153427	0.0288749	Translation / transcription
PIO vs DC	A0A091DSR6	A0A091DSR6_FUKDA	H920_05493	60S ribosomal protein L14	Fukomys damarensis	404	8	23	1.67e-05	5.17274e-05	0.322846	-1.63108	Down	5.87668	0.0153427	0.0288749	Translation / transcription
PIO vs DC	G3V826	G3V826_RAT	Tkt	Transketolase	Rattus norvegicus	655	72	116	9.25e-05	0.000160913	0.574845	-0.798754	Down	5.77497	0.016256	0.0305462	Other / uncategorised
PIO vs DC	A0A091DEA0	A0A091DEA0_FUKDA	H920_17469	Poly(RC)-binding protein 1	Fukomys damarensis	355	32	60	7.59e-05	0.000153567	0.494248	-1.01669	Down	5.61849	0.0177719	0.0331378	Other / uncategorised
PIO vs DC	G5C6V6	G5C6V6_HETGA	GW7_05841	Poly(RC)-binding protein 1	Heterocephalus glaber	355	32	60	7.59e-05	0.000153567	0.494248	-1.01669	Down	5.61849	0.0177719	0.0331378	Other / uncategorised
PIO vs DC	A0A1S3FQ74	A0A1S3FQ74_DIPOR	Pcbp1	poly(RC)-binding protein 1	Dipodomys ordii	356	32	60	7.57e-05	0.000153135	0.494334	-1.01644	Down	5.61849	0.0177719	0.0331378	Other / uncategorised
PIO vs DC	A0A091EHJ8	A0A091EHJ8_FUKDA	H920_03648	Prohibitin	Fukomys damarensis	272	60	99	0.000185715	0.000330705	0.561574	-0.832453	Down	5.54237	0.0185615	0.0343983	Other / uncategorised
PIO vs DC	A0A1S3GZX0	A0A1S3GZX0_DIPOR	Phb	Prohibitin	Dipodomys ordii	272	60	99	0.000185715	0.000330705	0.561574	-0.832453	Down	5.54237	0.0185615	0.0343983	Other / uncategorised
PIO vs DC	P67779	PHB_RAT	Phb	Prohibitin	Rattus norvegicus	272	60	99	0.000185715	0.000330705	0.561574	-0.832453	Down	5.54237	0.0185615	0.0343983	Other / uncategorised
PIO vs DC	G5BY03	G5BY03_HETGA	GW7_21848	Neuronal membrane glycoprotein M6-a	Heterocephalus glaber	302	156	224	0.000434893	0.000673931	0.645308	-0.631939	Down	5.42089	0.0198972	0.0364833	Other / uncategorised
PIO vs DC	A0A1B0GWN8	A0A1B0GWN8_RAT	Gpm6a	Neuronal membrane glycoprotein M6-a	Rattus norvegicus	215	156	224	0.000610873	0.000946637	0.645308	-0.631939	Down	5.42089	0.0198972	0.0364833	Other / uncategorised
PIO vs DC	A0A091DKP2	A0A091DKP2_FUKDA	H920_07728	Neuronal membrane glycoprotein M6-a	Fukomys damarensis	319	156	224	0.000411717	0.000638016	0.645309	-0.631939	Down	5.42089	0.0198972	0.0364833	Other / uncategorised
PIO vs DC	A0A0P6IZA6	A0A0P6IZA6_HETGA	GPM6A	Neuronal membrane glycoprotein M6-a isoform 2	Heterocephalus glaber	278	156	224	0.000472438	0.000732112	0.645309	-0.631939	Down	5.42089	0.0198972	0.0364833	Other / uncategorised
PIO vs DC	A0A1S3G0G3	A0A1S3G0G3_DIPOR	Gpm6a	neuronal membrane glycoprotein M6-a	Dipodomys ordii	267	156	224	0.000491902	0.000762273	0.645309	-0.631938	Down	5.42089	0.0198972	0.0364833	Other / uncategorised
PIO vs DC	Q812E9-2	GPM6A_RAT	Gpm6a	Isoform 2 of Neuronal membrane glycoprotein M6-a	Rattus norvegicus	267	156	224	0.000491902	0.000762273	0.645309	-0.631938	Down	5.42089	0.0198972	0.0364833	Other / uncategorised
PIO vs DC	F1LPB9	F1LPB9_RAT	Rph3a	Rabphilin-3A	Rattus norvegicus	684	35	21	4.31e-05	2.78957e-05	1.54504	0.627645	Up	5.42834	0.0198125	0.0364833	Other / uncategorised
PIO vs DC	G3V6H9	G3V6H9_RAT	Nap1l1	Nucleosome assembly protein 1-like 1	Rattus norvegicus	391	9	24	1.94e-05	5.5771e-05	0.347851	-1.52346	Down	5.38705	0.0202867	0.0371412	Other / uncategorised
PIO vs DC	A0A0G2K872	A0A0G2K872_RAT	Cadm3	Cell adhesion molecule 3	Rattus norvegicus	430	51	35	9.99e-05	7.3956e-05	1.3508	0.433817	Up	5.23522	0.022134	0.0404622	Other / uncategorised
PIO vs DC	A0A1S3EYZ1	A0A1S3EYZ1_DIPOR	Ppp1cb	Serine/threonine-protein phosphatase	Dipodomys ordii	327	63	102	0.000162203	0.000283417	0.572311	-0.805128	Down	5.20576	0.0225122	0.0410298	Amino acid metabolism
PIO vs DC	P62142	PP1B_RAT	Ppp1cb	Serine/threonine-protein phosphatase PP1-beta catalytic subunit	Rattus norvegicus	327	63	102	0.000162203	0.000283417	0.572311	-0.805128	Down	5.20576	0.0225122	0.0410298	Amino acid metabolism
PIO vs DC	B6DYQ5	B6DYQ5_RAT		Glutathione-dependent dehydroascorbate reductase	Rattus norvegicus	241	44	29	0.000153709	0.000109334	1.40587	0.49146	Up	5.17751	0.0228811	0.041577	Other / uncategorised
PIO vs DC	Q9Z339	GSTO1_RAT	Gsto1	Glutathione S-transferase omega-1	Rattus norvegicus	241	44	29	0.000153709	0.000109334	1.40587	0.49146	Up	5.17751	0.0228811	0.041577	Other / uncategorised
PIO vs DC	B5DEN5	B5DEN5_RAT	Eef1b2	Elongation factor 1-beta	Rattus norvegicus	225	62	45	0.000231993	0.000181721	1.27665	0.35236	Up	5.15035	0.0232417	0.0421691	Translation / transcription
PIO vs DC	G5BVG8	G5BVG8_HETGA	SUCLG1	Succinate--CoA ligase [ADP/GDP-forming] subunit alpha, mitochondrial	Heterocephalus glaber	403	50	84	0.000104455	0.000189386	0.551545	-0.85845	Down	5.11151	0.0237676	0.0430588	Mitochondrial / OXPHOS
PIO vs DC	P31647	S6A11_RAT	Slc6a11	Sodium- and chloride-dependent GABA transporter 3	Rattus norvegicus	627	45	30	6.04e-05	4.34738e-05	1.38934	0.474402	Up	5.10085	0.0239141	0.0432596	Other / uncategorised
PIO vs DC	Q3KR86	MIC60_RAT	Immt	MICOS complex subunit Mic60 (Fragment)	Rattus norvegicus	609	76	119	0.000105066	0.000177543	0.591778	-0.756873	Down	5.08718	0.0241033	0.0434721	Other / uncategorised
PIO vs DC	A0A140TAG5	A0A140TAG5_RAT	Immt	MICOS complex subunit MIC60	Rattus norvegicus	608	76	119	0.000105239	0.000177835	0.591779	-0.756871	Down	5.08718	0.0241033	0.0434721	Other / uncategorised
PIO vs DC	P52555	ERP29_RAT	Erp29	Endoplasmic reticulum resident protein 29	Rattus norvegicus	260	27	15	8.74e-05	5.24194e-05	1.66732	0.737533	Up	5.07577	0.0242625	0.0436941	Other / uncategorised
PIO vs DC	P12346	TRFE_RAT	Tf	Serotransferrin	Rattus norvegicus	698	54	38	6.51e-05	4.94655e-05	1.31607	0.396235	Up	5.05966	0.024489	0.0439713	Other / uncategorised
PIO vs DC	A0A0G2QC06	A0A0G2QC06_RAT	Tf	Signal recognition particle receptor subunit beta	Rattus norvegicus	979	54	38	4.64e-05	3.52675e-05	1.31566	0.395785	Up	5.05966	0.024489	0.0439713	Other / uncategorised
PIO vs DC	P54690	BCAT1_RAT	Bcat1	Branched-chain-amino-acid aminotransferase, cytosolic	Rattus norvegicus	411	41	27	8.4e-05	5.96892e-05	1.40729	0.492919	Up	4.83759	0.0278458	0.0498509	Amino acid metabolism
PIO vs DC	Q99JD5	Q99JD5_RAT	Bcat1	Branched-chain-amino-acid aminotransferase	Rattus norvegicus	399	41	27	8.65e-05	6.14844e-05	1.40686	0.49248	Up	4.83759	0.0278458	0.0498509	Amino acid metabolism
PIO vs DC	A0A096MJ90	A0A096MJ90_RAT	Ly6h	Lymphocyte antigen 6 family member H (Fragment)	Rattus norvegicus	124	28	52	0.000190108	0.000381027	0.498936	-1.00307	Down	4.71048	0.0299793	0.0534337	Other / uncategorised
PIO vs DC	F1LNW6	F1LNW6_RAT	Ly6h	Lymphocyte antigen 6 complex, locus H (Predicted), isoform CRA_a	Rattus norvegicus	139	28	52	0.000169593	0.000339909	0.498937	-1.00307	Down	4.71048	0.0299793	0.0534337	Other / uncategorised
PIO vs DC	B5DFM3	B5DFM3_RAT	Ly6h	Ly6h protein (Fragment)	Rattus norvegicus	181	28	52	0.00013024	0.000261035	0.498937	-1.00307	Down	4.71048	0.0299793	0.0534337	Other / uncategorised
PIO vs DC	A0A1S3EZ10	A0A1S3EZ10_DIPOR	Rhob	rho-related GTP-binding protein RhoB	Dipodomys ordii	196	52	37	0.000223364	0.000171522	1.30225	0.381003	Up	4.67157	0.0306658	0.054497	Other / uncategorised
PIO vs DC	P62747	RHOB_RAT	Rhob	Rho-related GTP-binding protein RhoB	Rattus norvegicus	196	52	37	0.000223364	0.000171522	1.30225	0.381003	Up	4.67157	0.0306658	0.054497	Other / uncategorised
PIO vs DC	B2RZD6	B2RZD6_RAT	Ndufa4	NDUFA4, mitochondrial complex-associated	Rattus norvegicus	82	57	92	0.000585229	0.00101941	0.574087	-0.800658	Down	4.62234	0.0315582	0.0560008	Mitochondrial / OXPHOS
PIO vs DC	A0A1S3GE82	A0A1S3GE82_DIPOR	Flot1	Flotillin	Dipodomys ordii	224	17	8	6.39e-05	3.24501e-05	1.96918	0.977593	Up	4.48945	0.0341047	0.0597325	Other / uncategorised
PIO vs DC	Q6P2A7	Q6P2A7_RAT		Flotillin	Rattus norvegicus	428	17	8	3.34e-05	1.69832e-05	1.96665	0.975737	Up	4.48945	0.0341047	0.0597325	Other / uncategorised
PIO vs DC	Q9Z1E1	FLOT1_RAT	Flot1	Flotillin-1	Rattus norvegicus	428	17	8	3.34e-05	1.69832e-05	1.96665	0.975737	Up	4.48945	0.0341047	0.0597325	Other / uncategorised
PIO vs DC	D4A9L5	D4A9L5_RAT	Epb41l1	Band 4.1-like protein 1	Rattus norvegicus	879	26	15	2.49e-05	1.55052e-05	1.60592	0.683397	Up	4.46245	0.0346477	0.0604216	Other / uncategorised
PIO vs DC	D3ZMI4	D3ZMI4_RAT	Epb41l1	Band 4.1-like protein 1	Rattus norvegicus	1551	26	15	1.41e-05	8.78726e-06	1.6046	0.68221	Up	4.46245	0.0346477	0.0604216	Other / uncategorised
PIO vs DC	Q9WTP0-2	E41L1_RAT	Epb41l1	Isoform L of Band 4.1-like protein 1	Rattus norvegicus	1551	26	15	1.41e-05	8.78726e-06	1.6046	0.68221	Up	4.46245	0.0346477	0.0604216	Other / uncategorised
PIO vs DC	D4A0T0	D4A0T0_RAT	Ndufb10	Complex I-PDSW	Rattus norvegicus	176	47	33	0.000224828	0.000170363	1.3197	0.40021	Up	4.44077	0.0350904	0.0611057	Mitochondrial / OXPHOS
PIO vs DC	B1WBU9	B1WBU9_RAT	Pygm	Alpha-1,4 glucan phosphorylase	Rattus norvegicus	842	56	90	5.6e-05	9.71191e-05	0.576612	-0.794328	Down	4.42408	0.0354353	0.0615294	Other / uncategorised
PIO vs DC	G3V8V3	G3V8V3_RAT	Pygm	Alpha-1,4 glucan phosphorylase	Rattus norvegicus	842	56	90	5.6e-05	9.71191e-05	0.576612	-0.794328	Down	4.42408	0.0354353	0.0615294	Other / uncategorised
PIO vs DC	G5BCT6	G5BCT6_HETGA	GW7_05075	Platelet-activating factor acetylhydrolase IB subunit alpha	Heterocephalus glaber	338	17	35	4.23e-05	9.40861e-05	0.449588	-1.15332	Down	4.38126	0.0363361	0.0626449	Other / uncategorised
PIO vs DC	A0A0P6JW72	A0A0P6JW72_HETGA	PAFAH1B1	Platelet-activating factor acetylhydrolase IB subunit alpha	Heterocephalus glaber	410	17	35	3.49e-05	7.75637e-05	0.449953	-1.15215	Down	4.38126	0.0363361	0.0626449	Other / uncategorised
PIO vs DC	A0A1S3F6L3	A0A1S3F6L3_DIPOR	Pafah1b1	Platelet-activating factor acetylhydrolase IB subunit alpha	Dipodomys ordii	410	17	35	3.49e-05	7.75637e-05	0.449953	-1.15215	Down	4.38126	0.0363361	0.0626449	Other / uncategorised
PIO vs DC	P63004	LIS1_RAT	Pafah1b1	Platelet-activating factor acetylhydrolase IB subunit alpha	Rattus norvegicus	410	17	35	3.49e-05	7.75637e-05	0.449953	-1.15215	Down	4.38126	0.0363361	0.0626449	Other / uncategorised
PIO vs DC	A0A091D3A3	A0A091D3A3_FUKDA	PAFAH1B1	Platelet-activating factor acetylhydrolase IB subunit alpha	Fukomys damarensis	376	17	35	3.81e-05	8.45774e-05	0.450475	-1.15048	Down	4.38126	0.0363361	0.0626449	Other / uncategorised
PIO vs DC	Q8K5B5	Q8K5B5_RAT	Slc1a2	Amino acid transporter	Rattus norvegicus	562	320	421	0.000479379	0.000680644	0.704302	-0.505733	Down	4.33077	0.0374294	0.0641647	Amino acid metabolism
PIO vs DC	A0A091E1C0	A0A091E1C0_FUKDA	H920_09809	Mitochondrial import inner membrane translocase subunit	Fukomys damarensis	95	12	27	0.000106346	0.000258234	0.41182	-1.27992	Down	4.2546	0.0391442	0.0666172	Mitochondrial / OXPHOS
PIO vs DC	A0A1S3FPU1	A0A1S3FPU1_DIPOR	Timm13	Mitochondrial import inner membrane translocase subunit	Dipodomys ordii	95	12	27	0.000106346	0.000258234	0.41182	-1.27992	Down	4.2546	0.0391442	0.0666172	Mitochondrial / OXPHOS
PIO vs DC	G5AYT9	G5AYT9_HETGA	GW7_02586	Mitochondrial import inner membrane translocase subunit	Heterocephalus glaber	95	12	27	0.000106346	0.000258234	0.41182	-1.27992	Down	4.2546	0.0391442	0.0666172	Mitochondrial / OXPHOS
PIO vs DC	G5BBD2	G5BBD2_HETGA	TIMM13	Mitochondrial import inner membrane translocase subunit	Heterocephalus glaber	95	12	27	0.000106346	0.000258234	0.41182	-1.27992	Down	4.2546	0.0391442	0.0666172	Mitochondrial / OXPHOS
PIO vs DC	P62076	TIM13_RAT	Timm13	Mitochondrial import inner membrane translocase subunit Tim13	Rattus norvegicus	95	12	27	0.000106346	0.000258234	0.41182	-1.27992	Down	4.2546	0.0391442	0.0666172	Mitochondrial / OXPHOS
PIO vs DC	P68511	1433F_RAT	Ywhah	14-3-3 protein eta	Rattus norvegicus	246	318	418	0.00108832	0.00154389	0.704923	-0.504462	Down	4.25262	0.0391898	0.0666172	Other / uncategorised
PIO vs DC	D3ZP47	D3ZP47_RAT	Phpt1	14 kDa phosphohistidine phosphatase	Rattus norvegicus	124	6	17	4.07e-05	0.000124567	0.326733	-1.61382	Down	4.24029	0.0394754	0.0670086	Other / uncategorised
PIO vs DC	Q00981	UCHL1_RAT	Uchl1	Ubiquitin carboxyl-terminal hydrolase isozyme L1	Rattus norvegicus	223	409	528	0.00154413	0.00215131	0.717762	-0.478423	Down	4.21832	0.0399896	0.0677866	Proteostasis / ubiquitin
PIO vs DC	Q6IMZ3	Q6IMZ3_RAT	Anxa6	Annexin	Rattus norvegicus	673	94	139	0.000117592	0.000187661	0.62662	-0.674338	Down	4.16943	0.0411597	0.0696726	Calcium signalling
PIO vs DC	A0A091CWJ1	A0A091CWJ1_FUKDA	H920_14544	Small ubiquitin-related modifier	Fukomys damarensis	95	29	18	0.000257004	0.000172156	1.49285	0.578072	Up	4.09506	0.0430088	0.0720977	Proteostasis / ubiquitin
PIO vs DC	A0A1S3EIU1	A0A1S3EIU1_DIPOR	Sumo2	Small ubiquitin-related modifier	Dipodomys ordii	95	29	18	0.000257004	0.000172156	1.49285	0.578072	Up	4.09506	0.0430088	0.0720977	Proteostasis / ubiquitin
PIO vs DC	G5BF89	G5BF89_HETGA	GW7_16987	Small ubiquitin-related modifier	Heterocephalus glaber	95	29	18	0.000257004	0.000172156	1.49285	0.578072	Up	4.09506	0.0430088	0.0720977	Proteostasis / ubiquitin
PIO vs DC	P61959	SUMO2_RAT	Sumo2	Small ubiquitin-related modifier 2	Rattus norvegicus	95	29	18	0.000257004	0.000172156	1.49285	0.578072	Up	4.09506	0.0430088	0.0720977	Proteostasis / ubiquitin
PIO vs DC	F1M2K3	F1M2K3_RAT	Sumo2	Small ubiquitin-related modifier	Rattus norvegicus	94	29	18	0.000259738	0.000173988	1.49285	0.578071	Up	4.09506	0.0430088	0.0720977	Proteostasis / ubiquitin
PIO vs DC	G5BNC2	G5BNC2_HETGA	GW7_04476	Small ubiquitin-related modifier (Fragment)	Heterocephalus glaber	89	29	18	0.00027433	0.000183762	1.49285	0.578071	Up	4.09506	0.0430088	0.0720977	Proteostasis / ubiquitin
PIO vs DC	A0A1S3F3U1	A0A1S3F3U1_DIPOR	LOC105985012	small ubiquitin-related modifier 2-like	Dipodomys ordii	84	29	18	0.000290659	0.000194701	1.49285	0.57807	Up	4.09506	0.0430088	0.0720977	Proteostasis / ubiquitin
PIO vs DC	P29266	3HIDH_RAT	Hibadh	3-hydroxyisobutyrate dehydrogenase, mitochondrial	Rattus norvegicus	335	45	32	0.000113092	8.67919e-05	1.30302	0.381864	Up	4.05199	0.0441192	0.0738571	Mitochondrial / OXPHOS
PIO vs DC	B5DFD8	B5DFD8_RAT	Sh3bgrl	SH3 domain-binding glutamic acid-rich-like protein	Rattus norvegicus	114	15	7	0.000110777	5.57914e-05	1.98556	0.989544	Up	4.02098	0.0449377	0.0750459	Other / uncategorised
PIO vs DC	P07340	AT1B1_RAT	Atp1b1	Sodium/potassium-transporting ATPase subunit beta-1	Rattus norvegicus	304	289	381	0.000800367	0.00113874	0.702852	-0.508708	Down	4.02039	0.0449532	0.0750459	Other / uncategorised
PIO vs DC	P52481	CAP2_RAT	Cap2	Adenylyl cyclase-associated protein 2	Rattus norvegicus	477	13	28	2.29e-05	5.33352e-05	0.42936	-1.21974	Down	3.95852	0.0466346	0.0777457	Other / uncategorised
PIO vs DC	Q63198	CNTN1_RAT	Cntn1	Contactin-1	Rattus norvegicus	1021	128	181	0.000105548	0.000161075	0.655274	-0.609829	Down	3.87129	0.0491188	0.0816626	Cytoskeleton
PIO vs DC	Q64538	Q64538_RAT		Serine/threonine-protein phosphatase (Fragment)	Rattus norvegicus	479	20	11	3.52e-05	2.08656e-05	1.68699	0.754448	Up	3.84825	0.0497979	0.0824522	Amino acid metabolism
PIO vs DC	P53042	PPP5_RAT	Ppp5c	Serine/threonine-protein phosphatase 5	Rattus norvegicus	499	20	11	3.37e-05	2.00293e-05	1.68253	0.750635	Up	3.84825	0.0497979	0.0824522	Amino acid metabolism
PIO vs DC	Q68G16	Q68G16_RAT	Ppp5c	Serine/threonine-protein phosphatase	Rattus norvegicus	499	20	11	3.37e-05	2.00293e-05	1.68253	0.750635	Up	3.84825	0.0497979	0.0824522	Amino acid metabolism
PIO vs DC	A0A1S3GFK0	A0A1S3GFK0_DIPOR	Ranbp1	ran-specific GTPase-activating protein isoform X1	Dipodomys ordii	204	40	28	0.00016508	0.00012471	1.32371	0.404586	Up	3.82216	0.050579	0.0834037	Other / uncategorised
PIO vs DC	A0A1S3GE96	A0A1S3GE96_DIPOR	Ranbp1	ran-specific GTPase-activating protein isoform X2	Dipodomys ordii	203	40	28	0.000165893	0.000125325	1.32371	0.404584	Up	3.82216	0.050579	0.0834037	Other / uncategorised
PIO vs DC	D4A2G9	D4A2G9_RAT	Ranbp1	RAN-binding protein 1	Rattus norvegicus	203	40	28	0.000165893	0.000125325	1.32371	0.404584	Up	3.82216	0.050579	0.0834037	Other / uncategorised
PIO vs DC	A0A091CNR7	A0A091CNR7_FUKDA	H920_18005	Small monomeric GTPase	Fukomys damarensis	206	57	89	0.000232955	0.000392552	0.593438	-0.752831	Down	3.74496	0.0529669	0.0868685	Other / uncategorised
PIO vs DC	A0A1S3GJR9	A0A1S3GJR9_DIPOR	Rala	Small monomeric GTPase	Dipodomys ordii	206	57	89	0.000232955	0.000392552	0.593438	-0.752831	Down	3.74496	0.0529669	0.0868685	Other / uncategorised
PIO vs DC	G5B6U4	G5B6U4_HETGA	RALA	Small monomeric GTPase	Heterocephalus glaber	206	57	89	0.000232955	0.000392552	0.593438	-0.752831	Down	3.74496	0.0529669	0.0868685	Other / uncategorised
PIO vs DC	P63322	RALA_RAT	Rala	Ras-related protein Ral-A	Rattus norvegicus	206	57	89	0.000232955	0.000392552	0.593438	-0.752831	Down	3.74496	0.0529669	0.0868685	Other / uncategorised
PIO vs DC	B0BND0	ENPP6_RAT	Enpp6	Glycerophosphocholine cholinephosphodiesterase ENPP6	Rattus norvegicus	440	18	35	3.44e-05	7.22752e-05	0.475958	-1.07109	Down	3.69419	0.0546022	0.0887103	Other / uncategorised
PIO vs DC	Q5PPJ9	SHLB2_RAT	Sh3glb2	Endophilin-B2	Rattus norvegicus	404	18	35	3.75e-05	7.87156e-05	0.476399	-1.06976	Down	3.69419	0.0546022	0.0887103	Other / uncategorised
PIO vs DC	A0A0G2K9P4	A0A0G2K9P4_RAT	Sh3glb2	Endophilin-B2	Rattus norvegicus	400	18	35	3.79e-05	7.95027e-05	0.476713	-1.06881	Down	3.69419	0.0546022	0.0887103	Other / uncategorised
PIO vs DC	A0A091CYK8	A0A091CYK8_FUKDA	H920_15640	Ras-related protein Rab-11B	Fukomys damarensis	218	67	102	0.000258752	0.000425126	0.608648	-0.716321	Down	3.69727	0.0545015	0.0887103	Other / uncategorised
PIO vs DC	A0A1S3GJI9	A0A1S3GJI9_DIPOR	Rab11b	ras-related protein Rab-11B	Dipodomys ordii	218	67	102	0.000258752	0.000425126	0.608648	-0.716321	Down	3.69727	0.0545015	0.0887103	Other / uncategorised
PIO vs DC	G5B4L9	G5B4L9_HETGA	GW7_02468	Ras-related protein Rab-11B	Heterocephalus glaber	218	67	102	0.000258752	0.000425126	0.608648	-0.716321	Down	3.69727	0.0545015	0.0887103	Other / uncategorised
PIO vs DC	O35509	RB11B_RAT	Rab11b	Ras-related protein Rab-11B	Rattus norvegicus	218	67	102	0.000258752	0.000425126	0.608648	-0.716321	Down	3.69727	0.0545015	0.0887103	Other / uncategorised
PIO vs DC	Q99MC0	PP14A_RAT	Ppp1r14a	Protein phosphatase 1 regulatory subunit 14A	Rattus norvegicus	147	21	12	0.000120273	7.41717e-05	1.62155	0.697373	Up	3.69052	0.0547224	0.0887865	Other / uncategorised
PIO vs DC	P11507-2	AT2A2_RAT	Atp2a2	Isoform 2 of Sarcoplasmic/endoplasmic reticulum calcium ATPase 2	Rattus norvegicus	997	43	70	3.63e-05	6.37936e-05	0.569023	-0.813442	Down	3.67081	0.0553732	0.0896026	Calcium signalling
PIO vs DC	P11507	AT2A2_RAT	Atp2a2	Sarcoplasmic/endoplasmic reticulum calcium ATPase 2	Rattus norvegicus	1043	43	70	3.47e-05	6.09801e-05	0.569039	-0.813402	Down	3.67081	0.0553732	0.0896026	Calcium signalling
PIO vs DC	P55053	FABP5_RAT	Fabp5	Fatty acid-binding protein 5	Rattus norvegicus	135	17	9	0.000106018	6.05735e-05	1.75024	0.80755	Up	3.56057	0.0591673	0.0951072	Lipid / sphingolipid metabolism
PIO vs DC	A0A0N8EUM3	A0A0N8EUM3_HETGA	HNRNPAB	Heterogeneous nuclear ribonucleoprotein A/B isoform a	Heterocephalus glaber	331	29	19	7.38e-05	5.21554e-05	1.415	0.500803	Up	3.4783	0.0621786	0.0988982	Other / uncategorised
PIO vs DC	O88311	O88311_RAT	alf-c1	AlF-C1	Rattus norvegicus	331	29	19	7.38e-05	5.21554e-05	1.415	0.500803	Up	3.4783	0.0621786	0.0988982	Other / uncategorised
PIO vs DC	Q9QX80	Q9QX80_RAT	Hnrnpab	CArG-binding factor A	Rattus norvegicus	285	29	19	8.57e-05	6.05735e-05	1.41481	0.500608	Up	3.4783	0.0621786	0.0988982	Other / uncategorised
PIO vs DC	A0A1S3GC66	A0A1S3GC66_DIPOR	Hnrnpab	heterogeneous nuclear ribonucleoprotein A/B isoform X2	Dipodomys ordii	283	29	19	8.63e-05	6.10016e-05	1.41472	0.500513	Up	3.4783	0.0621786	0.0988982	Other / uncategorised
PIO vs DC	A0A1S3GC46	A0A1S3GC46_DIPOR	Hnrnpab	heterogeneous nuclear ribonucleoprotein A/B isoform X1	Dipodomys ordii	334	29	19	7.31e-05	5.1687e-05	1.41428	0.50007	Up	3.4783	0.0621786	0.0988982	Other / uncategorised
PIO vs DC	Q9Z0U8	Q9Z0U8_RAT	pRM10	Nucleic acid binding factor pRM10	Rattus norvegicus	298	29	19	8.19e-05	5.7931e-05	1.41375	0.499527	Up	3.4783	0.0621786	0.0988982	Other / uncategorised
PIO vs DC	G5BCC6	G5BCC6_HETGA	GW7_14865	Heterogeneous nuclear ribonucleoprotein A/B (Fragment)	Heterocephalus glaber	261	29	19	9.35e-05	6.61435e-05	1.41359	0.499367	Up	3.4783	0.0621786	0.0988982	Other / uncategorised
PIO vs DC	Q9QX81	Q9QX81_RAT	Hnrnpab	Heterogeneous nuclear ribonucleoprotein A/B	Rattus norvegicus	332	29	19	7.35e-05	5.19984e-05	1.41351	0.499278	Up	3.4783	0.0621786	0.0988982	Other / uncategorised
PIO vs DC	A0A0G2JSJ3	A0A0G2JSJ3_RAT	Slc2a3	Solute carrier family 2 (Facilitated glucose transporter), member 3	Rattus norvegicus	493	17	33	2.9e-05	6.08193e-05	0.476823	-1.06848	Down	3.46456	0.0626973	0.0993322	Glycolysis / carbohydrate metabolism
PIO vs DC	A0A0G2JVB0	A0A0G2JVB0_RAT	Slc2a3	Solute carrier family 2, facilitated glucose transporter member 3	Rattus norvegicus	495	17	33	2.89e-05	6.05735e-05	0.477106	-1.06762	Down	3.46456	0.0626973	0.0993322	Glycolysis / carbohydrate metabolism
PIO vs DC	A0A0G2JX37	A0A0G2JX37_RAT	Slc2a3	Solute carrier family 2, facilitated glucose transporter member 3	Rattus norvegicus	482	17	33	2.97e-05	6.22072e-05	0.477436	-1.06662	Down	3.46456	0.0626973	0.0993322	Glycolysis / carbohydrate metabolism
PIO vs DC	P97829	CD47_RAT	Cd47	Leukocyte surface antigen CD47	Rattus norvegicus	303	8	19	2.22e-05	5.69751e-05	0.389644	-1.35977	Down	3.3869	0.0657163	0.103709	Other / uncategorised
PIO vs DC	P97829-2	CD47_RAT	Cd47	Isoform 2 of Leukocyte surface antigen CD47	Rattus norvegicus	318	8	19	2.12e-05	5.42876e-05	0.390513	-1.35656	Down	3.3869	0.0657163	0.103709	Other / uncategorised
PIO vs DC	A0A0G2JTH4	A0A0G2JTH4_RAT	Cd47	Integrin-associated protein	Rattus norvegicus	359	8	19	1.88e-05	4.80876e-05	0.390953	-1.35493	Down	3.3869	0.0657163	0.103709	Other / uncategorised
PIO vs DC	C6L8E0	C6L8E0_RAT	Dbn1	Drebrin E	Rattus norvegicus	661	52	81	6.62e-05	0.000111342	0.594566	-0.75009	Down	3.36263	0.0666914	0.104702	Other / uncategorised
PIO vs DC	Q07266-2	DREB_RAT	Dbn1	Isoform E1 of Drebrin	Rattus norvegicus	661	52	81	6.62e-05	0.000111342	0.594566	-0.75009	Down	3.36263	0.0666914	0.104702	Other / uncategorised
PIO vs DC	Q07266	DREB_RAT	Dbn1	Drebrin	Rattus norvegicus	707	52	81	6.19e-05	0.000104097	0.594636	-0.749922	Down	3.36263	0.0666914	0.104702	Other / uncategorised
PIO vs DC	A0A0H2UHL9	A0A0H2UHL9_RAT	Dbn1	Drebrin	Rattus norvegicus	706	52	81	6.2e-05	0.000104245	0.594754	-0.749635	Down	3.36263	0.0666914	0.104702	Other / uncategorised
PIO vs DC	A0A1S3GS61	A0A1S3GS61_DIPOR	Dnaja2	dnaJ homolog subfamily A member 2	Dipodomys ordii	412	14	7	2.86e-05	1.54374e-05	1.85264	0.889583	Up	3.29853	0.0693419	0.108163	Other / uncategorised
PIO vs DC	G5BAE6	G5BAE6_HETGA	DNAJA2	DnaJ homolog subfamily A member 2	Heterocephalus glaber	412	14	7	2.86e-05	1.54374e-05	1.85264	0.889583	Up	3.29853	0.0693419	0.108163	Other / uncategorised
PIO vs DC	O35824	DNJA2_RAT	Dnaja2	DnaJ homolog subfamily A member 2	Rattus norvegicus	412	14	7	2.86e-05	1.54374e-05	1.85264	0.889583	Up	3.29853	0.0693419	0.108163	Other / uncategorised
PIO vs DC	Q5M9H7	Q5M9H7_RAT	Dnaja2	DnaJ (Hsp40) homolog, subfamily A, member 2	Rattus norvegicus	412	14	7	2.86e-05	1.54374e-05	1.85264	0.889583	Up	3.29853	0.0693419	0.108163	Proteostasis / ubiquitin
PIO vs DC	A0A091E1E9	A0A091E1E9_FUKDA	H920_02229	DnaJ like protein subfamily A member 2	Fukomys damarensis	439	14	7	2.68e-05	1.4488e-05	1.84981	0.887377	Up	3.29853	0.0693419	0.108163	Other / uncategorised
PIO vs DC	A0A1S3EZH9	A0A1S3EZH9_DIPOR	Vamp2	Synaptobrevin-2	Dipodomys ordii	133	89	128	0.000563382	0.000874445	0.644274	-0.634254	Down	3.13567	0.0765969	0.118924	Synaptic / neurotransmission
PIO vs DC	P63045	VAMP2_RAT	Vamp2	Vesicle-associated membrane protein 2	Rattus norvegicus	116	89	128	0.000645947	0.0010026	0.644274	-0.634253	Down	3.13567	0.0765969	0.118924	Synaptic / neurotransmission
PIO vs DC	Q9WUW2	Q9WUW2_RAT	vamp2	Synaptobrevin-2	Rattus norvegicus	135	89	128	0.000555036	0.00086149	0.644274	-0.634253	Down	3.13567	0.0765969	0.118924	Synaptic / neurotransmission
PIO vs DC	A0A1S3GQK8	A0A1S3GQK8_DIPOR	Tra2b	transformer-2 protein homolog beta isoform X2	Dipodomys ordii	188	15	8	6.72e-05	3.86639e-05	1.73805	0.797472	Up	3.09181	0.0786871	0.120975	Other / uncategorised
PIO vs DC	A0A091DQ61	A0A091DQ61_FUKDA	H920_05375	Transformer-2 protein like protein beta	Fukomys damarensis	347	15	8	3.64e-05	2.09476e-05	1.73767	0.797153	Up	3.09181	0.0786871	0.120975	Other / uncategorised
PIO vs DC	G5BUV6	G5BUV6_HETGA	GW7_06648	Transformer-2 protein-like protein beta	Heterocephalus glaber	271	15	8	4.66e-05	2.68222e-05	1.73737	0.796901	Up	3.09181	0.0786871	0.120975	Other / uncategorised
PIO vs DC	A0A091EHN5	A0A091EHN5_FUKDA	H920_03693	Transformer-2 protein like protein beta	Fukomys damarensis	255	15	8	4.95e-05	2.85052e-05	1.73653	0.796204	Up	3.09181	0.0786871	0.120975	Other / uncategorised
PIO vs DC	G5BT96	G5BT96_HETGA	GW7_17211	Transformer-2 protein-like protein beta	Heterocephalus glaber	290	15	8	4.35e-05	2.50649e-05	1.73549	0.795347	Up	3.09181	0.0786871	0.120975	Other / uncategorised
PIO vs DC	A0A1S3GN52	A0A1S3GN52_DIPOR	Tra2b	transformer-2 protein homolog beta isoform X1	Dipodomys ordii	288	15	8	4.38e-05	2.5239e-05	1.73541	0.795278	Up	3.09181	0.0786871	0.120975	Other / uncategorised
PIO vs DC	P62997	TRA2B_RAT	Tra2b	Transformer-2 protein homolog beta	Rattus norvegicus	288	15	8	4.38e-05	2.5239e-05	1.73541	0.795278	Up	3.09181	0.0786871	0.120975	Other / uncategorised
PIO vs DC	Q5M7A7	CNRP1_RAT	Cnrip1	CB1 cannabinoid receptor-interacting protein 1	Rattus norvegicus	164	24	42	0.000123206	0.000232691	0.529483	-0.917343	Down	3.04229	0.0811215	0.123984	Cytoskeleton
PIO vs DC	A0A1S3FBV1	A0A1S3FBV1_DIPOR	Fubp1	far upstream element-binding protein 1 isoform X2	Dipodomys ordii	666	6	15	7.58e-06	2.0464e-05	0.370406	-1.43282	Down	2.97648	0.0844828	0.126255	Other / uncategorised
PIO vs DC	A0A1S3FCF7	A0A1S3FCF7_DIPOR	Fubp1	far upstream element-binding protein 1 isoform X6	Dipodomys ordii	644	6	15	7.84e-06	2.11631e-05	0.370456	-1.43263	Down	2.97648	0.0844828	0.126255	Other / uncategorised
PIO vs DC	A0A1S3FB21	A0A1S3FB21_DIPOR	Fubp1	far upstream element-binding protein 1 isoform X7	Dipodomys ordii	688	6	15	7.34e-06	1.98097e-05	0.370526	-1.43235	Down	2.97648	0.0844828	0.126255	Other / uncategorised
PIO vs DC	A0A1S3FB18	A0A1S3FB18_DIPOR	Fubp1	far upstream element-binding protein 1 isoform X3	Dipodomys ordii	655	6	15	7.71e-06	2.08077e-05	0.370536	-1.43231	Down	2.97648	0.0844828	0.126255	Other / uncategorised
PIO vs DC	A0A1S3FCF2	A0A1S3FCF2_DIPOR	Fubp1	far upstream element-binding protein 1 isoform X1	Dipodomys ordii	669	6	15	7.55e-06	2.03723e-05	0.370602	-1.43206	Down	2.97648	0.0844828	0.126255	Other / uncategorised
PIO vs DC	G5AXK6	G5AXK6_HETGA	GW7_07780	Far upstream element-binding protein 1	Heterocephalus glaber	637	6	15	7.93e-06	2.13957e-05	0.370636	-1.43193	Down	2.97648	0.0844828	0.126255	Other / uncategorised
PIO vs DC	A0A1S3FAQ1	A0A1S3FAQ1_DIPOR	Fubp1	far upstream element-binding protein 1 isoform X5	Dipodomys ordii	646	6	15	7.82e-06	2.10976e-05	0.370658	-1.43184	Down	2.97648	0.0844828	0.126255	Other / uncategorised
PIO vs DC	A0A1S3FCN8	A0A1S3FCN8_DIPOR	Fubp1	far upstream element-binding protein 1 isoform X4	Dipodomys ordii	646	6	15	7.82e-06	2.10976e-05	0.370658	-1.43184	Down	2.97648	0.0844828	0.126255	Other / uncategorised
PIO vs DC	A0A140TAJ3	A0A140TAJ3_RAT	Fubp1	Far upstream element-binding protein 1	Rattus norvegicus	642	6	15	7.87e-06	2.1229e-05	0.370719	-1.4316	Down	2.97648	0.0844828	0.126255	Other / uncategorised
PIO vs DC	A0A0N8EUE9	A0A0N8EUE9_HETGA	FUBP1	Far upstream element-binding protein 1	Heterocephalus glaber	643	6	15	7.86e-06	2.1196e-05	0.370824	-1.43119	Down	2.97648	0.0844828	0.126255	Other / uncategorised
PIO vs DC	G5AV31	G5AV31_HETGA	GW7_05864	Inactive ubiquitin carboxyl-terminal hydrolase 53	Heterocephalus glaber	501	6	15	1.01e-05	2.72037e-05	0.371273	-1.42945	Down	2.97648	0.0844828	0.126255	Proteostasis / ubiquitin
PIO vs DC	A0A091CUP1	A0A091CUP1_FUKDA	H920_15429	Far upstream element-binding protein 1	Fukomys damarensis	478	6	15	1.06e-05	2.85126e-05	0.371765	-1.42754	Down	2.97648	0.0844828	0.126255	Other / uncategorised
PIO vs DC	A0A0G2JSI1	A0A0G2JSI1_RAT	Aldh9a1	4-trimethylaminobutyraldehyde dehydrogenase	Rattus norvegicus	497	6	15	1.02e-05	2.74226e-05	0.371956	-1.4268	Down	2.97648	0.0844828	0.126255	Other / uncategorised
PIO vs DC	A0A091D3K4	A0A091D3K4_FUKDA	H920_13860	Cullin-associated NEDD8-dissociated protein 1	Fukomys damarensis	1321	27	46	1.72e-05	3.16395e-05	0.543625	-0.879316	Down	2.97797	0.084405	0.126255	Other / uncategorised
PIO vs DC	A0A1S3FL54	A0A1S3FL54_DIPOR	Cand1	cullin-associated NEDD8-dissociated protein 1	Dipodomys ordii	1230	27	46	1.85e-05	3.39803e-05	0.544434	-0.877172	Down	2.97797	0.084405	0.126255	Other / uncategorised
PIO vs DC	G5BGB3	G5BGB3_HETGA	CAND1	Cullin-associated NEDD8-dissociated protein 1	Heterocephalus glaber	1230	27	46	1.85e-05	3.39803e-05	0.544434	-0.877172	Down	2.97797	0.084405	0.126255	Other / uncategorised
PIO vs DC	P97536	CAND1_RAT	Cand1	Cullin-associated NEDD8-dissociated protein 1	Rattus norvegicus	1230	27	46	1.85e-05	3.39803e-05	0.544434	-0.877172	Down	2.97797	0.084405	0.126255	Other / uncategorised
PIO vs DC	Q5M9I5	QCR6_RAT	Uqcrh	Cytochrome b-c1 complex subunit 6, mitochondrial	Rattus norvegicus	89	50	77	0.000472982	0.000786095	0.601686	-0.732918	Down	2.99161	0.083697	0.126255	Mitochondrial / OXPHOS
PIO vs DC	O70593	SGTA_RAT	Sgta	Small glutamine-rich tetratricopeptide repeat-containing protein alpha	Rattus norvegicus	314	16	9	4.29e-05	2.60428e-05	1.64729	0.720096	Up	2.92092	0.0874382	0.130511	Amino acid metabolism
PIO vs DC	F1LQI1	F1LQI1_RAT	Hagh	Hydroxyacyl glutathione hydrolase	Rattus norvegicus	309	20	36	5.45e-05	0.000105857	0.514847	-0.957784	Down	2.9109	0.0879829	0.131163	Other / uncategorised
PIO vs DC	A0A0G2K3Z9	A0A0G2K3Z9_RAT		Peroxiredoxin-1	Rattus norvegicus	199	97	137	0.000410378	0.000625521	0.656058	-0.608104	Down	2.9007	0.0885412	0.131671	Other / uncategorised
PIO vs DC	Q63716	PRDX1_RAT	Prdx1	Peroxiredoxin-1	Rattus norvegicus	199	97	137	0.000410378	0.000625521	0.656058	-0.608104	Down	2.9007	0.0885412	0.131671	Other / uncategorised
PIO vs DC	G3V846	G3V846_RAT	Slc1a3	Amino acid transporter	Rattus norvegicus	543	129	177	0.000200011	0.000296174	0.675315	-0.566368	Down	2.88743	0.0892735	0.132435	Amino acid metabolism
PIO vs DC	P24942	EAA1_RAT	Slc1a3	Excitatory amino acid transporter 1	Rattus norvegicus	543	129	177	0.000200011	0.000296174	0.675315	-0.566368	Down	2.88743	0.0892735	0.132435	Amino acid metabolism
PIO vs DC	Q64428	ECHA_RAT	Hadha	Trifunctional enzyme subunit alpha, mitochondrial	Rattus norvegicus	763	18	33	1.99e-05	3.92974e-05	0.506395	-0.981664	Down	2.85518	0.0910802	0.13495	Mitochondrial / OXPHOS
PIO vs DC	G3V8Q2	G3V8Q2_RAT	Ina	Alpha-internexin	Rattus norvegicus	506	1149	1386	0.00191176	0.00248878	0.768153	-0.380534	Down	2.8367	0.0921333	0.136344	Other / uncategorised
PIO vs DC	A0A091DPY8	A0A091DPY8_FUKDA	H920_06267	Alpha-centractin	Fukomys damarensis	376	19	34	4.25e-05	8.21609e-05	0.517278	-0.950989	Down	2.68861	0.101068	0.148659	Cytoskeleton
PIO vs DC	A0A1S3F9Q5	A0A1S3F9Q5_DIPOR	Actr1a	alpha-centractin	Dipodomys ordii	376	19	34	4.25e-05	8.21609e-05	0.517278	-0.950989	Down	2.68861	0.101068	0.148659	Cytoskeleton
PIO vs DC	B2RYJ7	B2RYJ7_RAT	Actr1b	ARP1 actin-related protein 1 homolog B (Yeast)	Rattus norvegicus	376	19	34	4.25e-05	8.21609e-05	0.517278	-0.950989	Down	2.68861	0.101068	0.148659	Cytoskeleton
PIO vs DC	G5CAH6	G5CAH6_HETGA	ACTR1A	Alpha-centractin	Heterocephalus glaber	376	19	34	4.25e-05	8.21609e-05	0.517278	-0.950989	Down	2.68861	0.101068	0.148659	Cytoskeleton
PIO vs DC	P85515	ACTZ_RAT	Actr1a	Alpha-centractin	Rattus norvegicus	376	19	34	4.25e-05	8.21609e-05	0.517278	-0.950989	Down	2.68861	0.101068	0.148659	Cytoskeleton
PIO vs DC	G5ALW6	G5ALW6_HETGA	GW7_09165	40S ribosomal protein SA (Fragment)	Heterocephalus glaber	257	26	18	8.52e-05	6.36375e-05	1.33883	0.420975	Up	2.58666	0.107767	0.156799	Translation / transcription
PIO vs DC	D3ZS58	D3ZS58_RAT	Ndufa2	NADH dehydrogenase [ubiquinone] 1 alpha subcomplex subunit 2	Rattus norvegicus	97	26	18	0.000225666	0.000168607	1.33842	0.420527	Up	2.58666	0.107767	0.156799	Proteostasis / ubiquitin
PIO vs DC	A0A091DMF6	A0A091DMF6_FUKDA	RPSA	40S ribosomal protein SA	Fukomys damarensis	295	26	18	7.42e-05	5.54402e-05	1.33838	0.420488	Up	2.58666	0.107767	0.156799	Translation / transcription
PIO vs DC	A0A1S3GAB4	A0A1S3GAB4_DIPOR	Rpsa	40S ribosomal protein SA	Dipodomys ordii	295	26	18	7.42e-05	5.54402e-05	1.33838	0.420488	Up	2.58666	0.107767	0.156799	Translation / transcription
PIO vs DC	P38983	RSSA_RAT	Rpsa	40S ribosomal protein SA	Rattus norvegicus	295	26	18	7.42e-05	5.54402e-05	1.33838	0.420488	Up	2.58666	0.107767	0.156799	Translation / transcription
PIO vs DC	A0A0P6K1L6	A0A0P6K1L6_HETGA	RPSA	40S ribosomal protein SA	Heterocephalus glaber	329	26	18	6.65e-05	4.97108e-05	1.33774	0.419795	Up	2.58666	0.107767	0.156799	Translation / transcription
PIO vs DC	O35244	PRDX6_RAT	Prdx6	Peroxiredoxin-6	Rattus norvegicus	224	258	332	0.000969698	0.00134668	0.720066	-0.473799	Down	2.5307	0.111651	0.162255	Other / uncategorised
PIO vs DC	G5AW49	G5AW49_HETGA	GW7_18051	Moesin	Heterocephalus glaber	615	14	8	1.92e-05	1.18192e-05	1.62447	0.699971	Up	2.46031	0.116756	0.167729	Other / uncategorised
PIO vs DC	A0A1W2Q6E9	A0A1W2Q6E9_RAT	Msn	Moesin	Rattus norvegicus	576	14	8	2.05e-05	1.26195e-05	1.62447	0.699971	Up	2.46031	0.116756	0.167729	Other / uncategorised
PIO vs DC	A0A091DCM0	A0A091DCM0_FUKDA	H920_08726	Moesin	Fukomys damarensis	589	14	8	2e-05	1.2341e-05	1.62062	0.696546	Up	2.46031	0.116756	0.167729	Other / uncategorised
PIO vs DC	A0A1S3GLJ9	A0A1S3GLJ9_DIPOR	Msn	moesin	Dipodomys ordii	566	14	8	2.08e-05	1.28424e-05	1.61963	0.695664	Up	2.46031	0.116756	0.167729	Other / uncategorised
PIO vs DC	F8WFS9	F8WFS9_RAT	Add2	Beta-adducin	Rattus norvegicus	725	20	13	2.32e-05	1.62922e-05	1.424	0.509944	Up	2.4597	0.116801	0.167729	Other / uncategorised
PIO vs DC	Q05764	ADDB_RAT	Add2	Beta-adducin	Rattus norvegicus	725	20	13	2.32e-05	1.62922e-05	1.424	0.509944	Up	2.4597	0.116801	0.167729	Other / uncategorised
PIO vs DC	P15999	ATPA_RAT	Atp5f1a	ATP synthase subunit alpha, mitochondrial	Rattus norvegicus	553	1107	1331	0.00168534	0.00218689	0.770656	-0.375841	Down	2.46981	0.116052	0.167729	Mitochondrial / OXPHOS
PIO vs DC	P13668	STMN1_RAT	Stmn1	Stathmin	Rattus norvegicus	149	187	245	0.00105662	0.00149401	0.70724	-0.499729	Down	2.38971	0.122136	0.175182	Other / uncategorised
PIO vs DC	P26453	BASI_RAT	Bsg	Basigin	Rattus norvegicus	388	21	14	4.56e-05	3.27846e-05	1.3909	0.476014	Up	2.38026	0.122877	0.175622	Other / uncategorised
PIO vs DC	P26453-2	BASI_RAT	Bsg	Isoform 2 of Basigin	Rattus norvegicus	272	21	14	6.5e-05	4.67663e-05	1.38989	0.47497	Up	2.38026	0.122877	0.175622	Other / uncategorised
PIO vs DC	Q6GT74	Q6GT74_RAT	Bsg	Basigin	Rattus norvegicus	272	21	14	6.5e-05	4.67663e-05	1.38989	0.47497	Up	2.38026	0.122877	0.175622	Other / uncategorised
PIO vs DC	P37377-2	SYUA_RAT	Snca	Isoform Syn2 of Alpha-synuclein	Rattus norvegicus	149	290	369	0.00163861	0.00225016	0.72822	-0.457554	Down	2.36598	0.124006	0.176403	Other / uncategorised
PIO vs DC	G5BZ66	G5BZ66_HETGA	GW7_20233	Alpha-synuclein	Heterocephalus glaber	121	290	369	0.0020178	0.00277086	0.72822	-0.457554	Down	2.36598	0.124006	0.176403	Other / uncategorised
PIO vs DC	A0A0A7HRT6	A0A0A7HRT6_HETGA		Alpha-synuclein	Heterocephalus glaber	140	290	369	0.00174395	0.00239482	0.72822	-0.457554	Down	2.36598	0.124006	0.176403	Other / uncategorised
PIO vs DC	P37377	SYUA_RAT	Snca	Alpha-synuclein	Rattus norvegicus	140	290	369	0.00174395	0.00239482	0.72822	-0.457554	Down	2.36598	0.124006	0.176403	Other / uncategorised
PIO vs DC	A0A091EQX2	A0A091EQX2_FUKDA	H920_00526	Phytanoyl-CoA hydroxylase-interacting protein	Fukomys damarensis	330	15	9	3.83e-05	2.47801e-05	1.5456	0.628164	Up	2.32632	0.127202	0.180104	Cytoskeleton
PIO vs DC	A0A1S3GNR8	A0A1S3GNR8_DIPOR	Phyhip	phytanoyl-CoA hydroxylase-interacting protein	Dipodomys ordii	330	15	9	3.83e-05	2.47801e-05	1.5456	0.628164	Up	2.32632	0.127202	0.180104	Cytoskeleton
PIO vs DC	G5B9Q1	G5B9Q1_HETGA	GW7_20727	Phytanoyl-CoA hydroxylase-interacting protein	Heterocephalus glaber	330	15	9	3.83e-05	2.47801e-05	1.5456	0.628164	Up	2.32632	0.127202	0.180104	Cytoskeleton
PIO vs DC	Q568Z9	PHYIP_RAT	Phyhip	Phytanoyl-CoA hydroxylase-interacting protein	Rattus norvegicus	330	15	9	3.83e-05	2.47801e-05	1.5456	0.628164	Up	2.32632	0.127202	0.180104	Cytoskeleton
PIO vs DC	A0A091D972	A0A091D972_FUKDA	H920_09950	Sorting nexin-3 (Fragment)	Fukomys damarensis	114	23	16	0.000169859	0.000127523	1.33199	0.413578	Up	2.24854	0.133741	0.188481	Other / uncategorised
PIO vs DC	B0BMY2	B0BMY2_RAT	LOC684097	LOC684097 protein	Rattus norvegicus	131	23	16	0.000147816	0.000110974	1.33198	0.413576	Up	2.24854	0.133741	0.188481	Other / uncategorised
PIO vs DC	Q5U211	SNX3_RAT	Snx3	Sorting nexin-3	Rattus norvegicus	162	23	16	0.00011953	8.97385e-05	1.33198	0.413573	Up	2.24854	0.133741	0.188481	Other / uncategorised
PIO vs DC	G3V7Y3	G3V7Y3_RAT	Atp5f1d	ATP synthase F1 subunit delta	Rattus norvegicus	168	252	322	0.00126286	0.00174149	0.725163	-0.463623	Down	2.20641	0.137438	0.193467	Mitochondrial / OXPHOS
PIO vs DC	Q6P6T6	Q6P6T6_RAT	Ctsd	Cathepsin D	Rattus norvegicus	407	17	11	3.52e-05	2.45568e-05	1.43341	0.519451	Up	2.12055	0.145334	0.202698	Other / uncategorised
PIO vs DC	A0A1U7AGB4	A0A1U7AGB4_RATNI	ND5	NADH-ubiquinone oxidoreductase chain 5	Rattus nitidus	609	7	15	9.68e-06	2.23794e-05	0.432541	-1.20909	Down	2.0926	0.148014	0.205254	Proteostasis / ubiquitin
PIO vs DC	A7XYD5	A7XYD5_RAT	Nd5	NADH-ubiquinone oxidoreductase chain 5	Rattus norvegicus	609	7	15	9.68e-06	2.23794e-05	0.432541	-1.20909	Down	2.0926	0.148014	0.205254	Proteostasis / ubiquitin
PIO vs DC	P11661	NU5M_RAT	Mtnd5	NADH-ubiquinone oxidoreductase chain 5	Rattus norvegicus	609	7	15	9.68e-06	2.23794e-05	0.432541	-1.20909	Down	2.0926	0.148014	0.205254	Proteostasis / ubiquitin
PIO vs DC	Q06QK5	Q06QK5_RAT	ND5	NADH-ubiquinone oxidoreductase chain 5	Rattus norvegicus	609	7	15	9.68e-06	2.23794e-05	0.432541	-1.20909	Down	2.0926	0.148014	0.205254	Proteostasis / ubiquitin
PIO vs DC	Q8SEZ0	Q8SEZ0_RAT	Mt-nd5	NADH-ubiquinone oxidoreductase chain 5	Rattus norvegicus	609	7	15	9.68e-06	2.23794e-05	0.432541	-1.20909	Down	2.0926	0.148014	0.205254	Proteostasis / ubiquitin
PIO vs DC	A0A1S3GF65	A0A1S3GF65_DIPOR	LOC105996929	uncharacterized protein LOC105996929	Dipodomys ordii	545	549	672	0.000848088	0.00112033	0.756997	-0.401641	Down	2.02244	0.15499	0.214438	Other / uncategorised
PIO vs DC	E9PTX9	E9PTX9_RAT	Slc12a2	Solute carrier family 12 member 2	Rattus norvegicus	1203	19	13	1.33e-05	9.81865e-06	1.35457	0.43783	Up	1.97102	0.160339	0.221334	Other / uncategorised
PIO vs DC	Q9QX10	Q9QX10_RAT	Slc12a2	Na-K-Cl cotransporter	Rattus norvegicus	1203	19	13	1.33e-05	9.81865e-06	1.35457	0.43783	Up	1.97102	0.160339	0.221334	Other / uncategorised
PIO vs DC	G5BGT9	G5BGT9_HETGA	GW7_20222	Formin-2 (Fragment)	Heterocephalus glaber	933	30	23	2.71e-05	2.23986e-05	1.2099	0.274886	Up	1.96336	0.161154	0.222206	Other / uncategorised
PIO vs DC	B2RZ37	REEP5_RAT	Reep5	Receptor expression-enhancing protein 5	Rattus norvegicus	189	20	14	8.91e-05	6.73039e-05	1.32385	0.404735	Up	1.91099	0.166854	0.229542	Other / uncategorised
PIO vs DC	Q6Q0N1	CNDP2_RAT	Cndp2	Cytosolic non-specific dipeptidase	Rattus norvegicus	475	13	8	2.3e-05	1.53028e-05	1.50299	0.58784	Up	1.88085	0.170237	0.233932	Other / uncategorised
PIO vs DC	E9PTV0	E9PTV0_RAT	Guk1	Guanylate kinase	Rattus norvegicus	219	24	18	9.23e-05	7.46797e-05	1.23595	0.305615	Up	1.73572	0.187682	0.250518	Other / uncategorised
PIO vs DC	Q71RR7	Q71RR7_RAT	Guk1	Guanylate kinase	Rattus norvegicus	198	24	18	0.00010205	8.26003e-05	1.23547	0.305058	Up	1.73572	0.187682	0.250518	Other / uncategorised
PIO vs DC	A0A091CMI8	A0A091CMI8_FUKDA	H920_18513	Guanylate kinase	Fukomys damarensis	627	24	18	3.22e-05	2.60843e-05	1.23446	0.30388	Up	1.73572	0.187682	0.250518	Other / uncategorised
PIO vs DC	A0A091DLE7	A0A091DLE7_FUKDA	H920_07535	Platelet-activating factor acetylhydrolase IB subunit beta	Fukomys damarensis	229	16	27	5.88e-05	0.000107128	0.548877	-0.865445	Down	1.67592	0.195468	0.257788	Other / uncategorised
PIO vs DC	A0A1S3ELF7	A0A1S3ELF7_DIPOR	Pafah1b2	platelet-activating factor acetylhydrolase IB subunit beta	Dipodomys ordii	229	16	27	5.88e-05	0.000107128	0.548877	-0.865445	Down	1.67592	0.195468	0.257788	Other / uncategorised
PIO vs DC	G5BH11	G5BH11_HETGA	GW7_10349	Platelet-activating factor acetylhydrolase IB subunit beta	Heterocephalus glaber	229	16	27	5.88e-05	0.000107128	0.548877	-0.865445	Down	1.67592	0.195468	0.257788	Other / uncategorised
PIO vs DC	O35264	PA1B2_RAT	Pafah1b2	Platelet-activating factor acetylhydrolase IB subunit alpha2	Rattus norvegicus	229	16	27	5.88e-05	0.000107128	0.548877	-0.865445	Down	1.67592	0.195468	0.257788	Other / uncategorised
PIO vs DC	O08651	SERA_RAT	Phgdh	D-3-phosphoglycerate dehydrogenase	Rattus norvegicus	533	9	17	1.42e-05	2.89798e-05	0.489996	-1.02916	Down	1.63219	0.2014	0.265323	Glycolysis / carbohydrate metabolism
PIO vs DC	A0A1S3GTW3	A0A1S3GTW3_DIPOR	Rps4x	40S ribosomal protein S4	Dipodomys ordii	263	7	14	2.24e-05	4.83667e-05	0.463129	-1.11052	Down	1.61121	0.204322	0.268244	Translation / transcription
PIO vs DC	P62703	RS4X_RAT	Rps4x	40S ribosomal protein S4, X isoform	Rattus norvegicus	263	7	14	2.24e-05	4.83667e-05	0.463129	-1.11052	Down	1.61121	0.204322	0.268244	Translation / transcription
PIO vs DC	X1WI37	X1WI37_RAT	Rps4x	40S ribosomal protein S4	Rattus norvegicus	262	7	14	2.25e-05	4.85513e-05	0.463427	-1.10958	Down	1.61121	0.204322	0.268244	Translation / transcription
PIO vs DC	A0A091CLV4	A0A091CLV4_FUKDA	H920_20315	Myotrophin	Fukomys damarensis	118	57	80	0.000406685	0.000616002	0.660201	-0.599023	Down	1.60521	0.205167	0.268244	Other / uncategorised
PIO vs DC	A0A0P6IZH2	A0A0P6IZH2_HETGA	MTPN	Myotrophin	Heterocephalus glaber	118	57	80	0.000406685	0.000616002	0.660201	-0.599023	Down	1.60521	0.205167	0.268244	Other / uncategorised
PIO vs DC	A0A1S3FLD7	A0A1S3FLD7_DIPOR	Mtpn	myotrophin	Dipodomys ordii	118	57	80	0.000406685	0.000616002	0.660201	-0.599023	Down	1.60521	0.205167	0.268244	Other / uncategorised
PIO vs DC	P62775	MTPN_RAT	Mtpn	Myotrophin	Rattus norvegicus	118	57	80	0.000406685	0.000616002	0.660201	-0.599023	Down	1.60521	0.205167	0.268244	Other / uncategorised
PIO vs DC	A0A091D487	A0A091D487_FUKDA	H920_13254	28 kDa heat-and acid-stable phosphoprotein	Fukomys damarensis	181	11	7	5.12e-05	3.51393e-05	1.45706	0.543057	Up	1.44379	0.229527	0.296258	Other / uncategorised
PIO vs DC	A0A0N8ET21	A0A0N8ET21_HETGA	PDAP1	28 kDa heat-and acid-stable phosphoprotein	Heterocephalus glaber	181	11	7	5.12e-05	3.51393e-05	1.45706	0.543057	Up	1.44379	0.229527	0.296258	Other / uncategorised
PIO vs DC	A0A1S3FR24	A0A1S3FR24_DIPOR	Pdap1	28 kDa heat- and acid-stable phosphoprotein	Dipodomys ordii	181	11	7	5.12e-05	3.51393e-05	1.45706	0.543057	Up	1.44379	0.229527	0.296258	Other / uncategorised
PIO vs DC	Q62785	HAP28_RAT	Pdap1	28 kDa heat- and acid-stable phosphoprotein	Rattus norvegicus	181	11	7	5.12e-05	3.51393e-05	1.45706	0.543057	Up	1.44379	0.229527	0.296258	Other / uncategorised
PIO vs DC	G5AX90	G5AX90_HETGA	GW7_06629	28 kDa heat-and acid-stable phosphoprotein	Heterocephalus glaber	157	11	7	5.9e-05	4.0511e-05	1.4564	0.542403	Up	1.44379	0.229527	0.296258	Other / uncategorised
PIO vs DC	A0A1S3GBI8	A0A1S3GBI8_DIPOR	Gsn	Actin-depolymerizing factor	Dipodomys ordii	780	13	22	1.4e-05	2.56273e-05	0.546293	-0.872252	Down	1.3829	0.239608	0.307632	Cytoskeleton
PIO vs DC	Q68FP1	GELS_RAT	Gsn	Gelsolin	Rattus norvegicus	780	13	22	1.4e-05	2.56273e-05	0.546293	-0.872252	Down	1.3829	0.239608	0.307632	Cytoskeleton
PIO vs DC	A0A091CWM3	A0A091CWM3_FUKDA	H920_14480	Actin-depolymerizing factor	Fukomys damarensis	804	13	22	1.36e-05	2.48623e-05	0.547014	-0.870351	Down	1.3829	0.239608	0.307632	Cytoskeleton
PIO vs DC	G5AXS0	G5AXS0_HETGA	GW7_09758	Actin-depolymerizing factor	Heterocephalus glaber	788	13	22	1.39e-05	2.53671e-05	0.547954	-0.867873	Down	1.3829	0.239608	0.307632	Cytoskeleton
PIO vs DC	Q68FP1-2	GELS_RAT	Gsn	Isoform 2 of Gelsolin	Rattus norvegicus	731	13	22	1.5e-05	2.73451e-05	0.548545	-0.866319	Down	1.3829	0.239608	0.307632	Cytoskeleton
PIO vs DC	P06686	AT1A2_RAT	Atp1a2	Sodium/potassium-transporting ATPase subunit alpha-2	Rattus norvegicus	1020	1469	1726	0.00121251	0.0015375	0.788627	-0.342585	Down	1.32237	0.250168	0.32085	Other / uncategorised
PIO vs DC	A1A5L2	A1A5L2_RAT	Pgm1	Pgm1 protein (Fragment)	Rattus norvegicus	583	13	9	1.88e-05	1.40265e-05	1.34032	0.422582	Up	1.29329	0.255442	0.326234	Other / uncategorised
PIO vs DC	A0A1S3FHV7	A0A1S3FHV7_DIPOR	Pgm1	phosphoglucomutase-1 isoform X2	Dipodomys ordii	562	13	9	1.95e-05	1.45506e-05	1.34015	0.422398	Up	1.29329	0.255442	0.326234	Other / uncategorised
PIO vs DC	Q499Q4	Q499Q4_RAT	Pgm1	Phosphoglucomutase-1	Rattus norvegicus	562	13	9	1.95e-05	1.45506e-05	1.34015	0.422398	Up	1.29329	0.255442	0.326234	Other / uncategorised
PIO vs DC	Q6PCU8	NDUV3_RAT	Ndufv3	NADH dehydrogenase [ubiquinone] flavoprotein 3, mitochondrial	Rattus norvegicus	108	13	9	0.000101341	7.57169e-05	1.33842	0.420531	Up	1.29329	0.255442	0.326234	Mitochondrial / OXPHOS; Proteostasis / ubiquitin
PIO vs DC	A9UMV9	A9UMV9_RAT	Ndufa7	Complex I-B14.5a	Rattus norvegicus	112	26	39	0.000195443	0.000316388	0.617731	-0.694949	Down	1.28687	0.256625	0.3274	Mitochondrial / OXPHOS
PIO vs DC	G3V8G4	G3V8G4_RAT	Bcan	Brevican core protein	Rattus norvegicus	883	86	114	8.2e-05	0.000117305	0.69903	-0.516574	Down	1.28454	0.257056	0.327605	Other / uncategorised
PIO vs DC	P07825	SYPH_RAT	Syp	Synaptophysin	Rattus norvegicus	307	134	172	0.000367478	0.000509054	0.721884	-0.470162	Down	1.26246	0.261185	0.332168	Synaptic / neurotransmission
PIO vs DC	G5B8N7	G5B8N7_HETGA	GW7_15284	Vesicular glutamate transporter 1	Heterocephalus glaber	493	17	27	2.9e-05	4.97612e-05	0.582783	-0.778969	Down	1.24727	0.264074	0.333742	Amino acid metabolism
PIO vs DC	Q62634-2	VGLU1_RAT	Slc17a7	Isoform 2 of Vesicular glutamate transporter 1	Rattus norvegicus	585	17	27	2.45e-05	4.19355e-05	0.58423	-0.775391	Down	1.24727	0.264074	0.333742	Amino acid metabolism
PIO vs DC	A0A0P6J6Y6	A0A0P6J6Y6_HETGA	SLC17A7	Vesicular glutamate transporter 1	Heterocephalus glaber	560	17	27	2.56e-05	4.38076e-05	0.584373	-0.775038	Down	1.24727	0.264074	0.333742	Amino acid metabolism
PIO vs DC	A0A1S3G5H5	A0A1S3G5H5_DIPOR	Slc17a7	vesicular glutamate transporter 1	Dipodomys ordii	560	17	27	2.56e-05	4.38076e-05	0.584373	-0.775038	Down	1.24727	0.264074	0.333742	Amino acid metabolism
PIO vs DC	Q62634	VGLU1_RAT	Slc17a7	Vesicular glutamate transporter 1	Rattus norvegicus	560	17	27	2.56e-05	4.38076e-05	0.584373	-0.775038	Down	1.24727	0.264074	0.333742	Amino acid metabolism
PIO vs DC	A0A091D6Y7	A0A091D6Y7_FUKDA	H920_12370	Vesicular glutamate transporter 1	Fukomys damarensis	891	17	27	1.61e-05	2.75334e-05	0.584744	-0.774123	Down	1.24727	0.264074	0.333742	Amino acid metabolism
PIO vs DC	P23565	AINX_RAT	Ina	Alpha-internexin	Rattus norvegicus	505	1216	1431	0.00202725	0.00257467	0.787381	-0.344867	Down	1.18133	0.277085	0.348824	Other / uncategorised
PIO vs DC	P06685	AT1A1_RAT	Atp1a1	Sodium/potassium-transporting ATPase subunit alpha-1	Rattus norvegicus	1023	1315	1545	0.00108222	0.00137223	0.788657	-0.34253	Down	1.18096	0.27716	0.348824	Other / uncategorised
PIO vs DC	A0A6M2DHQ3	A0A6M2DHQ3_9NEOP		Putative upstream transcription factor 2/l-myc-2 protein	Xenopsylla cheopis	175	7	13	3.37e-05	6.74962e-05	0.499287	-1.00206	Down	1.17752	0.277862	0.349345	Translation / transcription
PIO vs DC	Q03344	ATIF1_RAT	Atp5if1	ATPase inhibitor, mitochondrial	Rattus norvegicus	107	13	21	0.000102288	0.000178324	0.573608	-0.801863	Down	1.0594	0.303352	0.380603	Mitochondrial / OXPHOS
PIO vs DC	P50554	GABT_RAT	Abat	4-aminobutyrate aminotransferase, mitochondrial	Rattus norvegicus	500	165	207	0.00027783	0.000376162	0.738592	-0.43715	Down	1.04081	0.307634	0.385178	Mitochondrial / OXPHOS; Amino acid metabolism
PIO vs DC	P15205	MAP1B_RAT	Map1b	Microtubule-associated protein 1B	Rattus norvegicus	2461	282	345	9.65e-05	0.000127374	0.75761	-0.400472	Down	1.02445	0.311466	0.388767	Cytoskeleton
PIO vs DC	A0A0A7HRU0	A0A0A7HRU0_HETGA		Syntaxin-1B	Heterocephalus glaber	288	325	395	0.00095007	0.00124617	0.76239	-0.3914	Down	0.993901	0.318791	0.395875	Synaptic / neurotransmission
PIO vs DC	P61265	STX1B_RAT	Stx1b	Syntaxin-1B	Rattus norvegicus	288	325	395	0.00095007	0.00124617	0.76239	-0.3914	Down	0.993901	0.318791	0.395875	Synaptic / neurotransmission
PIO vs DC	A0A091DZ25	A0A091DZ25_FUKDA	H920_02310	Syntaxin-1B	Fukomys damarensis	294	325	395	0.000930681	0.00122074	0.76239	-0.391399	Down	0.993901	0.318791	0.395875	Synaptic / neurotransmission
PIO vs DC	B2RYS0	B2RYS0_RAT	Cox7a2	Cox7a2 protein	Rattus norvegicus	83	27	39	0.000273874	0.000426934	0.641491	-0.6405	Down	0.987379	0.320384	0.39623	Other / uncategorised
PIO vs DC	P35171	CX7A2_RAT	Cox7a2	Cytochrome c oxidase subunit 7A2, mitochondrial	Rattus norvegicus	83	27	39	0.000273874	0.000426934	0.641491	-0.6405	Down	0.987379	0.320384	0.39623	Mitochondrial / OXPHOS
PIO vs DC	Q6RJR6-2	RTN3_RAT	Rtn3	Isoform 2 of Reticulon-3	Rattus norvegicus	237	35	49	0.000124332	0.000187855	0.661852	-0.595419	Down	0.961942	0.326698	0.40158	Other / uncategorised
PIO vs DC	A1L1I6	A1L1I6_RAT	Rtn3	Reticulon	Rattus norvegicus	262	35	49	0.000112469	0.00016993	0.661857	-0.595409	Down	0.961942	0.326698	0.40158	Other / uncategorised
PIO vs DC	A0A0H2UHX1	A0A0H2UHX1_RAT	Rtn3	Reticulon	Rattus norvegicus	261	35	49	0.0001129	0.000170581	0.661857	-0.595408	Down	0.961942	0.326698	0.40158	Other / uncategorised
PIO vs DC	Q8R2H0	Q8R2H0_RAT	Atp6v1g2	V-type proton ATPase subunit G	Rattus norvegicus	118	76	99	0.000542246	0.000762302	0.711327	-0.491416	Down	0.894982	0.344131	0.42258	Other / uncategorised
PIO vs DC	D3ZCA0	D3ZCA0_RAT	Plpbp	Pyridoxal phosphate homeostasis protein	Rattus norvegicus	275	12	9	3.67e-05	2.97361e-05	1.23419	0.303565	Up	0.867835	0.351555	0.43126	Other / uncategorised
PIO vs DC	A0A0G2K0M8	A0A0G2K0M8_RAT	Ncam1	Neural cell adhesion molecule 1	Rattus norvegicus	1016	295	358	0.000244452	0.000320157	0.763537	-0.38923	Down	0.865422	0.352226	0.431371	Other / uncategorised
PIO vs DC	A0A091DP40	A0A091DP40_FUKDA	H920_14062	Myosin light chain 6B	Fukomys damarensis	339	26	37	6.46e-05	9.9169e-05	0.651413	-0.618356	Down	0.833506	0.361261	0.440934	Cytoskeleton
PIO vs DC	A0A0G2JVL6	A0A0G2JVL6_RAT	Ndufa8	NADH dehydrogenase [ubiquinone] 1 alpha subcomplex subunit 8	Rattus norvegicus	172	16	24	7.83e-05	0.000126782	0.617597	-0.695263	Down	0.791893	0.373528	0.450464	Proteostasis / ubiquitin
PIO vs DC	A0A0G2K654	A0A0G2K654_RAT	Hist1h1c	H1.2 linker histone, cluster member	Rattus norvegicus	212	85	109	0.000337558	0.000467159	0.722576	-0.468778	Down	0.788481	0.37456	0.451259	Translation / transcription
PIO vs DC	A0A1S3GPT9	A0A1S3GPT9_DIPOR	Epn1	epsin-1 isoform X1	Dipodomys ordii	574	17	25	2.49e-05	3.95733e-05	0.629212	-0.668381	Down	0.721468	0.395663	0.472369	Other / uncategorised
PIO vs DC	A0A1S3GM93	A0A1S3GM93_DIPOR	Epn1	epsin-1 isoform X2	Dipodomys ordii	573	17	25	2.5e-05	3.96424e-05	0.630639	-0.665115	Down	0.721468	0.395663	0.472369	Other / uncategorised
PIO vs DC	Q64548	RTN1_RAT	Rtn1	Reticulon-1	Rattus norvegicus	777	88	112	9.54e-05	0.00013097	0.728412	-0.457173	Down	0.720502	0.395979	0.472369	Other / uncategorised
PIO vs DC	D3ZCH7	D3ZCH7_RAT	Add3	Adducin 3 (Gamma), isoform CRA_b	Rattus norvegicus	673	8	13	1e-05	1.7551e-05	0.569767	-0.811555	Down	0.67562	0.411099	0.481488	Other / uncategorised
PIO vs DC	Q62847-2	ADDG_RAT	Add3	Isoform 1 of Gamma-adducin	Rattus norvegicus	673	8	13	1e-05	1.7551e-05	0.569767	-0.811555	Down	0.67562	0.411099	0.481488	Other / uncategorised
PIO vs DC	G3V9D7	G3V9D7_RAT	Add3	Adducin 3 (Gamma), isoform CRA_a	Rattus norvegicus	705	8	13	9.55e-06	1.67544e-05	0.57	-0.810965	Down	0.67562	0.411099	0.481488	Other / uncategorised
PIO vs DC	Q62847	ADDG_RAT	Add3	Gamma-adducin	Rattus norvegicus	705	8	13	9.55e-06	1.67544e-05	0.57	-0.810965	Down	0.67562	0.411099	0.481488	Other / uncategorised
PIO vs DC	A0A091DDH8	A0A091DDH8_FUKDA	H920_17654	40S ribosomal protein S8	Fukomys damarensis	245	8	13	2.75e-05	4.82116e-05	0.570402	-0.809948	Down	0.67562	0.411099	0.481488	Translation / transcription
PIO vs DC	A0A1S3F774	A0A1S3F774_DIPOR	Rps8	40S ribosomal protein S8	Dipodomys ordii	208	8	13	3.24e-05	5.67877e-05	0.570546	-0.809584	Down	0.67562	0.411099	0.481488	Translation / transcription
PIO vs DC	B2RYR8	B2RYR8_RAT	Rps8	40S ribosomal protein S8	Rattus norvegicus	208	8	13	3.24e-05	5.67877e-05	0.570546	-0.809584	Down	0.67562	0.411099	0.481488	Translation / transcription
PIO vs DC	M0R7Q5	M0R7Q5_RAT	LOC100363452	40S ribosomal protein S8	Rattus norvegicus	208	8	13	3.24e-05	5.67877e-05	0.570546	-0.809584	Down	0.67562	0.411099	0.481488	Translation / transcription
PIO vs DC	P62243	RS8_RAT	Rps8	40S ribosomal protein S8	Rattus norvegicus	208	8	13	3.24e-05	5.67877e-05	0.570546	-0.809584	Down	0.67562	0.411099	0.481488	Translation / transcription
PIO vs DC	A0A0G2JW28	A0A0G2JW28_RAT	Add3	Gamma-adducin	Rattus norvegicus	670	8	13	1.01e-05	1.76296e-05	0.5729	-0.803645	Down	0.67562	0.411099	0.481488	Other / uncategorised
PIO vs DC	A0A091DX90	A0A091DX90_FUKDA	H920_01920	Histone H1.0	Fukomys damarensis	194	11	17	4.77e-05	7.96198e-05	0.599097	-0.739139	Down	0.674263	0.411569	0.481488	Translation / transcription
PIO vs DC	A0A1S3FUY1	A0A1S3FUY1_DIPOR	LOC105992095	histone H1.0	Dipodomys ordii	194	11	17	4.77e-05	7.96198e-05	0.599097	-0.739139	Down	0.674263	0.411569	0.481488	Translation / transcription
PIO vs DC	G5AYR4	G5AYR4_HETGA	H1F0	Histone H1.0	Heterocephalus glaber	194	11	17	4.77e-05	7.96198e-05	0.599097	-0.739139	Down	0.674263	0.411569	0.481488	Translation / transcription
PIO vs DC	P43278	H10_RAT	H1-0	Histone H1.0	Rattus norvegicus	194	11	17	4.77e-05	7.96198e-05	0.599097	-0.739139	Down	0.674263	0.411569	0.481488	Translation / transcription
PIO vs DC	A0A1S3EKV5	A0A1S3EKV5_DIPOR	Nrgn	neurogranin	Dipodomys ordii	78	91	115	0.000982227	0.00133961	0.73322	-0.447681	Down	0.657788	0.417342	0.487301	Other / uncategorised
PIO vs DC	Q04940	NEUG_RAT	Nrgn	Neurogranin	Rattus norvegicus	78	91	115	0.000982227	0.00133961	0.73322	-0.447681	Down	0.657788	0.417342	0.487301	Other / uncategorised
PIO vs DC	A0A0G2K3P9	A0A0G2K3P9_RAT	Syngr1	Synaptogyrin-1 (Fragment)	Rattus norvegicus	186	19	27	8.6e-05	0.000131894	0.652039	-0.61697	Down	0.601224	0.438111	0.510078	Synaptic / neurotransmission
PIO vs DC	Q62876	SNG1_RAT	Syngr1	Synaptogyrin-1	Rattus norvegicus	234	19	27	6.84e-05	0.000104839	0.65243	-0.616104	Down	0.601224	0.438111	0.510078	Synaptic / neurotransmission
PIO vs DC	P07943	ALDR_RAT	Akr1b1	Aldo-keto reductase family 1 member B1	Rattus norvegicus	316	59	76	0.000157192	0.000218525	0.719333	-0.475269	Down	0.587639	0.443333	0.515168	Other / uncategorised
PIO vs DC	A0A0P6JC47	A0A0P6JC47_HETGA	KCNAB2	K(+) channel subunit beta-2	Heterocephalus glaber	367	9	14	2.06e-05	3.46606e-05	0.594335	-0.750652	Down	0.576574	0.447658	0.517712	Other / uncategorised
PIO vs DC	A0A1S3GT45	A0A1S3GT45_DIPOR	Kcnab2	K(+) channel subunit beta-2	Dipodomys ordii	367	9	14	2.06e-05	3.46606e-05	0.594335	-0.750652	Down	0.576574	0.447658	0.517712	Other / uncategorised
PIO vs DC	A0A091DI62	A0A091DI62_FUKDA	H920_06845	K(+) channel subunit beta-1	Fukomys damarensis	398	9	14	1.9e-05	3.19609e-05	0.594476	-0.750309	Down	0.576574	0.447658	0.517712	Other / uncategorised
PIO vs DC	A0A0G2K670	A0A0G2K670_RAT	Kcnab2	Voltage-gated potassium channel subunit beta-2	Rattus norvegicus	383	9	14	1.98e-05	3.32126e-05	0.596159	-0.746232	Down	0.576574	0.447658	0.517712	Other / uncategorised
PIO vs DC	G5C571	G5C571_HETGA	GW7_09161	K(+) channel subunit beta-1	Heterocephalus glaber	415	9	14	1.83e-05	3.06517e-05	0.597031	-0.744122	Down	0.576574	0.447658	0.517712	Other / uncategorised
PIO vs DC	A0A0A0MY09	A0A0A0MY09_RAT	Hsp90b1	Endoplasmin	Rattus norvegicus	804	41	54	4.29e-05	6.10256e-05	0.702984	-0.508436	Down	0.562625	0.453205	0.523128	Other / uncategorised
PIO vs DC	Q66HD0	ENPL_RAT	Hsp90b1	Endoplasmin	Rattus norvegicus	804	41	54	4.29e-05	6.10256e-05	0.702984	-0.508436	Down	0.562625	0.453205	0.523128	Other / uncategorised
PIO vs DC	A0A1S3G3I1	A0A1S3G3I1_DIPOR	Prkcg	Protein kinase C	Dipodomys ordii	697	20	28	2.42e-05	3.65005e-05	0.663004	-0.592911	Down	0.549652	0.45846	0.524568	Other / uncategorised
PIO vs DC	P63319	KPCG_RAT	Prkcg	Protein kinase C gamma type	Rattus norvegicus	697	20	28	2.42e-05	3.65005e-05	0.663004	-0.592911	Down	0.549652	0.45846	0.524568	Other / uncategorised
PIO vs DC	P97546	NPTN_RAT	Nptn	Neuroplastin	Rattus norvegicus	393	46	60	9.85e-05	0.000138718	0.710074	-0.493959	Down	0.551961	0.457517	0.524568	Other / uncategorised
PIO vs DC	P97685-3	NFASC_RAT	Nfasc	Isoform 3 of Neurofascin	Rattus norvegicus	1174	108	134	7.74e-05	0.000103708	0.746329	-0.422117	Down	0.5437	0.460903	0.524568	Cytoskeleton
PIO vs DC	P97685	NFASC_RAT	Nfasc	Neurofascin	Rattus norvegicus	1240	108	134	7.33e-05	9.81877e-05	0.746529	-0.421729	Down	0.5437	0.460903	0.524568	Cytoskeleton
PIO vs DC	D3ZW56	D3ZW56_RAT	Nfasc	Neurofascin	Rattus norvegicus	1157	108	134	7.86e-05	0.000105231	0.746925	-0.420965	Down	0.5437	0.460903	0.524568	Cytoskeleton
PIO vs DC	P97685-2	NFASC_RAT	Nfasc	Isoform 2 of Neurofascin	Rattus norvegicus	1189	108	134	7.65e-05	0.000102399	0.747075	-0.420674	Down	0.5437	0.460903	0.524568	Cytoskeleton
PIO vs DC	A0A0P6K1Y3	A0A0P6K1Y3_HETGA	NEBL	Nebulette isoform 3	Heterocephalus glaber	270	7	11	2.18e-05	3.70171e-05	0.588916	-0.763866	Down	0.479611	0.488599	0.545789	Other / uncategorised
PIO vs DC	A0A146J2K6	A0A146J2K6_RAT	Nebl	Lasp-2	Rattus norvegicus	270	7	11	2.18e-05	3.70171e-05	0.588916	-0.763866	Down	0.479611	0.488599	0.545789	Other / uncategorised
PIO vs DC	A0A1S3F0R1	A0A1S3F0R1_DIPOR	Nebl	nebulette isoform X2	Dipodomys ordii	270	7	11	2.18e-05	3.70171e-05	0.588916	-0.763866	Down	0.479611	0.488599	0.545789	Other / uncategorised
PIO vs DC	A0A096MJG7	A0A096MJG7_RAT	Nebl	Nebulette (Fragment)	Rattus norvegicus	126	7	11	4.68e-05	7.93225e-05	0.589997	-0.761221	Down	0.479611	0.488599	0.545789	Other / uncategorised
PIO vs DC	I7FKL4	I7FKL4_RAT	Mbp	Myelin basic protein	Rattus norvegicus	195	1581	1826	0.00682594	0.00850825	0.802273	-0.317835	Down	0.47256	0.491812	0.548368	Other / uncategorised
PIO vs DC	P02688	MBP_RAT	Mbp	Myelin basic protein	Rattus norvegicus	195	1581	1826	0.00682594	0.00850825	0.802273	-0.317835	Down	0.47256	0.491812	0.548368	Other / uncategorised
PIO vs DC	Q6J4I0	PPR1B_RAT	Ppp1r1b	Protein phosphatase 1 regulatory subunit 1B	Rattus norvegicus	205	62	78	0.000254626	0.000345712	0.736526	-0.441192	Down	0.412411	0.520748	0.580098	Other / uncategorised
PIO vs DC	P06687	AT1A3_RAT	Atp1a3	Sodium/potassium-transporting ATPase subunit alpha-3	Rattus norvegicus	1013	2325	2669	0.00193232	0.00239394	0.80717	-0.309055	Down	0.381904	0.536586	0.596097	Other / uncategorised
PIO vs DC	Q6P6R2	DLDH_RAT	Dld	Dihydrolipoyl dehydrogenase, mitochondrial	Rattus norvegicus	509	224	267	0.000370506	0.000476615	0.77737	-0.363327	Down	0.370399	0.542787	0.602434	Mitochondrial / OXPHOS
PIO vs DC	A0A091EBB6	A0A091EBB6_FUKDA	H920_06122	Cell division control protein 42 homolog	Fukomys damarensis	191	111	135	0.000489277	0.000642206	0.761869	-0.392385	Down	0.345592	0.556619	0.616093	Other / uncategorised
PIO vs DC	Q8CFN2	CDC42_RAT	Cdc42	Cell division control protein 42 homolog	Rattus norvegicus	191	111	135	0.000489277	0.000642206	0.761869	-0.392385	Down	0.345592	0.556619	0.616093	Other / uncategorised
PIO vs DC	B1WC34	B1WC34_RAT	Prkcsh	Glucosidase 2 subunit beta	Rattus norvegicus	525	17	23	2.73e-05	3.98055e-05	0.685836	-0.544065	Down	0.32547	0.568339	0.628492	Other / uncategorised
PIO vs DC	P10888	COX41_RAT	Cox4i1	Cytochrome c oxidase subunit 4 isoform 1, mitochondrial	Rattus norvegicus	169	80	98	0.000398537	0.000526882	0.756406	-0.402766	Down	0.300036	0.58386	0.642723	Mitochondrial / OXPHOS
PIO vs DC	F1LMR7	F1LMR7_RAT	Dpp6	Dipeptidyl aminopeptidase-like protein 6	Rattus norvegicus	803	6	9	6.29e-06	1.01836e-05	0.61766	-0.695115	Down	0.296949	0.585801	0.643108	Other / uncategorised
PIO vs DC	P46101-2	DPP6_RAT	Dpp6	Isoform DPPX-S of Dipeptidyl aminopeptidase-like protein 6	Rattus norvegicus	803	6	9	6.29e-06	1.01836e-05	0.61766	-0.695115	Down	0.296949	0.585801	0.643108	Other / uncategorised
PIO vs DC	P46101	DPP6_RAT	Dpp6	Dipeptidyl aminopeptidase-like protein 6	Rattus norvegicus	859	6	9	5.88e-06	9.5197e-06	0.617666	-0.6951	Down	0.296949	0.585801	0.643108	Other / uncategorised
PIO vs DC	Q9JJW3	ATPMK_RAT	Atp5mk	ATP synthase membrane subunit K, mitochondrial	Rattus norvegicus	58	27	35	0.000391923	0.000548295	0.714803	-0.484381	Down	0.296013	0.586393	0.643174	Mitochondrial / OXPHOS
PIO vs DC	M0R5J4	M0R5J4_RAT		2-phospho-D-glycerate hydro-lyase	Rattus norvegicus	434	815	942	0.001581	0.00197213	0.801674	-0.318913	Down	0.258774	0.610964	0.665308	Other / uncategorised
PIO vs DC	P04764	ENOA_RAT	Eno1	Alpha-enolase	Rattus norvegicus	434	815	942	0.001581	0.00197213	0.801674	-0.318913	Down	0.258774	0.610964	0.665308	Glycolysis / carbohydrate metabolism
PIO vs DC	Q5BJ93	Q5BJ93_RAT	Eno1	2-phospho-D-glycerate hydro-lyase	Rattus norvegicus	434	815	942	0.001581	0.00197213	0.801674	-0.318913	Down	0.258774	0.610964	0.665308	Other / uncategorised
PIO vs DC	A0A0G2JSM7	A0A0G2JSM7_RAT	Add1	Adducin 1 (Alpha), isoform CRA_b	Rattus norvegicus	735	62	76	7.1e-05	9.39508e-05	0.755715	-0.404086	Down	0.236319	0.626878	0.676559	Other / uncategorised
PIO vs DC	Q63028	ADDA_RAT	Add1	Alpha-adducin	Rattus norvegicus	735	62	76	7.1e-05	9.39508e-05	0.755715	-0.404086	Down	0.236319	0.626878	0.676559	Other / uncategorised
PIO vs DC	A0A091CWG0	A0A091CWG0_FUKDA	H920_15637	40S ribosomal protein S28	Fukomys damarensis	69	20	26	0.000244031	0.000342372	0.712766	-0.488501	Down	0.228678	0.632506	0.679608	Translation / transcription
PIO vs DC	A0A0A0MY14	A0A0A0MY14_RAT	LOC100359503	40S ribosomal protein S28	Rattus norvegicus	69	20	26	0.000244031	0.000342372	0.712766	-0.488501	Down	0.228678	0.632506	0.679608	Translation / transcription
PIO vs DC	A0A1S3GJW8	A0A1S3GJW8_DIPOR	Rps28	40S ribosomal protein S28	Dipodomys ordii	69	20	26	0.000244031	0.000342372	0.712766	-0.488501	Down	0.228678	0.632506	0.679608	Translation / transcription
PIO vs DC	G5B4M2	G5B4M2_HETGA	RPS28	40S ribosomal protein S28	Heterocephalus glaber	69	20	26	0.000244031	0.000342372	0.712766	-0.488501	Down	0.228678	0.632506	0.679608	Translation / transcription
PIO vs DC	P62859	RS28_RAT	Rps28	40S ribosomal protein S28	Rattus norvegicus	69	20	26	0.000244031	0.000342372	0.712766	-0.488501	Down	0.228678	0.632506	0.679608	Translation / transcription
PIO vs DC	P62959	HINT1_RAT	Hint1	Histidine triad nucleotide-binding protein 1	Rattus norvegicus	126	118	141	0.000788454	0.00101677	0.77545	-0.366895	Down	0.213218	0.644257	0.69162	Other / uncategorised
PIO vs DC	P85834	EFTU_RAT	Tufm	Elongation factor Tu, mitochondrial	Rattus norvegicus	452	76	92	0.00014156	0.000184937	0.76545	-0.385619	Down	0.20754	0.648703	0.695777	Mitochondrial / OXPHOS; Translation / transcription
PIO vs DC	Q5UAJ6	Q5UAJ6_RAT	COX2	Cytochrome c oxidase subunit 2	Rattus norvegicus	227	71	86	0.000263328	0.000344228	0.764981	-0.386505	Down	0.197322	0.656891	0.703937	Mitochondrial / OXPHOS
PIO vs DC	P37361	MT3_RAT	Mt3	Metallothionein-3	Rattus norvegicus	66	37	46	0.000471979	0.000633269	0.745306	-0.424095	Down	0.194384	0.659293	0.705886	Other / uncategorised
PIO vs DC	P27139	CAH2_RAT	Ca2	Carbonic anhydrase 2	Rattus norvegicus	260	194	228	0.000628193	0.000796775	0.78842	-0.342964	Down	0.176209	0.674651	0.721692	Other / uncategorised
PIO vs DC	D3ZFB6	PRRT2_RAT	Prrt2	Proline-rich transmembrane protein 2	Rattus norvegicus	344	33	41	8.08e-05	0.000108293	0.746126	-0.42251	Down	0.170969	0.679252	0.725333	Other / uncategorised
PIO vs DC	G5B4D4	G5B4D4_HETGA	RAB3A	Ras-related protein Rab-3	Heterocephalus glaber	220	291	338	0.00111362	0.00139594	0.79775	-0.325991	Down	0.133573	0.714756	0.757242	Other / uncategorised
PIO vs DC	P63012	RAB3A_RAT	Rab3a	Ras-related protein Rab-3A	Rattus norvegicus	220	291	338	0.00111362	0.00139594	0.79775	-0.325991	Down	0.133573	0.714756	0.757242	Other / uncategorised
PIO vs DC	Q6AY21	Q6AY21_RAT	G3bp2	G3BP stress granule assembly factor 2	Rattus norvegicus	449	10	13	1.88e-05	2.6307e-05	0.714639	-0.484713	Down	0.114335	0.735262	0.778286	Other / uncategorised
PIO vs DC	P62963	PROF1_RAT	Pfn1	Profilin-1	Rattus norvegicus	140	102	120	0.000613391	0.000778802	0.787608	-0.34445	Down	0.097391	0.754983	0.793972	Other / uncategorised
PIO vs DC	A0A091CIL8	A0A091CIL8_FUKDA	H920_20357	Calmodulin	Fukomys damarensis	179	1087	1214	0.0051126	0.00616226	0.829663	-0.269403	Down	0.0577645	0.810065	0.844195	Calcium signalling
PIO vs DC	Q5FVI6	VATC1_RAT	Atp6v1c1	V-type proton ATPase subunit C 1	Rattus norvegicus	382	70	82	0.000154276	0.00019504	0.790995	-0.338259	Down	0.0537475	0.816666	0.848157	Other / uncategorised
PIO vs DC	G5BQA7	G5BQA7_HETGA	GW7_05104	Ras-related protein Rab-6B (Fragment)	Heterocephalus glaber	174	56	65	0.000270959	0.000339421	0.798299	-0.324999	Down	0.0244832	0.875662	0.897887	Other / uncategorised
PIO vs DC	A0A0G2JT78	A0A0G2JT78_RAT	Rab6b	RAB6B, member RAS oncogene family	Rattus norvegicus	208	56	65	0.000226668	0.000283938	0.7983	-0.324997	Down	0.0244832	0.875662	0.897887	Other / uncategorised
PIO vs DC	A0A0P6JH16	A0A0P6JH16_HETGA	RAB6B	Ras-related protein Rab-6B	Heterocephalus glaber	208	56	65	0.000226668	0.000283938	0.7983	-0.324997	Down	0.0244832	0.875662	0.897887	Other / uncategorised
PIO vs DC	A0A1S3G412	A0A1S3G412_DIPOR	Rab6b	ras-related protein Rab-6B isoform X1	Dipodomys ordii	208	56	65	0.000226668	0.000283938	0.7983	-0.324997	Down	0.0244832	0.875662	0.897887	Other / uncategorised
PIO vs DC	P38718	MPC2_RAT	Mpc2	Mitochondrial pyruvate carrier 2	Rattus norvegicus	127	5	6	3.31e-05	4.29261e-05	0.771092	-0.375024	Down	0.0104349	0.918637	0.926279	Mitochondrial / OXPHOS; Glycolysis / carbohydrate metabolism
PIO vs DC	A0A1S3FPY3	A0A1S3FPY3_DIPOR	Stat2	Signal transducer and activator of transcription	Dipodomys ordii	825	5	6	5.1e-06	6.60802e-06	0.771789	-0.373721	Down	0.0104349	0.918637	0.926279	Translation / transcription
PIO vs DC	P38718-2	MPC2_RAT	Mpc2	Isoform Short of Mitochondrial pyruvate carrier 2	Rattus norvegicus	116	5	6	3.63e-05	4.69967e-05	0.772395	-0.37259	Down	0.0104349	0.918637	0.926279	Mitochondrial / OXPHOS; Glycolysis / carbohydrate metabolism
PIO vs DC	A0A1S3ES14	A0A1S3ES14_DIPOR	Syngr3	synaptogyrin-3	Dipodomys ordii	177	18	21	8.56e-05	0.0001078	0.794061	-0.332679	Down	0.0109722	0.916576	0.926279	Synaptic / neurotransmission
PIO vs DC	D3ZE15	D3ZE15_RAT	Ndufa13	Complex I-B16.6	Rattus norvegicus	144	18	21	0.000105239	0.000132505	0.794229	-0.332373	Down	0.0109722	0.916576	0.926279	Mitochondrial / OXPHOS
PIO vs DC	F1LZC5	F1LZC5_RAT		Complex I-B16.6	Rattus norvegicus	143	18	21	0.000105975	0.000133431	0.79423	-0.332372	Down	0.0109722	0.916576	0.926279	Mitochondrial / OXPHOS
PIO vs DC	D4ABK1	D4ABK1_RAT	Syngr3	Synaptogyrin 3	Rattus norvegicus	199	18	21	7.62e-05	9.58827e-05	0.794721	-0.33148	Down	0.0109722	0.916576	0.926279	Synaptic / neurotransmission
PIO vs DC	P22062	PIMT_RAT	Pcmt1	Protein-L-isoaspartate(D-aspartate) O-methyltransferase	Rattus norvegicus	227	60	69	0.000222531	0.000276183	0.805737	-0.311619	Down	0.0118906	0.913167	0.926279	Amino acid metabolism
PIO vs DC	A0A0G2JYA4	A0A0G2JYA4_RAT	LOC100362453	Serine/threonine-protein phosphatase	Rattus norvegicus	309	75	86	0.000204347	0.00025288	0.80808	-0.30743	Down	0.0107025	0.917603	0.926279	Amino acid metabolism
PIO vs DC	A0A1S3GCJ9	A0A1S3GCJ9_DIPOR	Ppp2ca	Serine/threonine-protein phosphatase	Dipodomys ordii	309	75	86	0.000204347	0.00025288	0.80808	-0.30743	Down	0.0107025	0.917603	0.926279	Amino acid metabolism
PIO vs DC	G5BN12	G5BN12_HETGA	PPP2CA	Serine/threonine-protein phosphatase	Heterocephalus glaber	309	75	86	0.000204347	0.00025288	0.80808	-0.30743	Down	0.0107025	0.917603	0.926279	Amino acid metabolism
PIO vs DC	P63331	PP2AA_RAT	Ppp2ca	Serine/threonine-protein phosphatase 2A catalytic subunit alpha isoform	Rattus norvegicus	309	75	86	0.000204347	0.00025288	0.80808	-0.30743	Down	0.0107025	0.917603	0.926279	Amino acid metabolism
PIO vs DC	P82995	HS90A_RAT	Hsp90aa1	Heat shock protein HSP 90-alpha	Rattus norvegicus	733	540	605	0.000620233	0.000749938	0.827046	-0.273961	Down	0.0134482	0.907679	0.926279	Proteostasis / ubiquitin
PIO vs DC	P47863-3	AQP4_RAT	Aqp4	Isoform 3 of Aquaporin-4	Rattus norvegicus	301	26	30	7.27e-05	9.05584e-05	0.802797	-0.316893	Down	0.00710674	0.932817	0.936681	Lipid / sphingolipid metabolism
PIO vs DC	A0A0H2UHZ1	A0A0H2UHZ1_RAT	Aqp4	Aquaporin-4	Rattus norvegicus	246	26	30	8.9e-05	0.000110805	0.803211	-0.316149	Down	0.00710674	0.932817	0.936681	Lipid / sphingolipid metabolism
PIO vs DC	P47863-2	AQP4_RAT	Aqp4	Isoform Short of Aquaporin-4	Rattus norvegicus	268	26	30	8.17e-05	0.000101709	0.80327	-0.316043	Down	0.00710674	0.932817	0.936681	Lipid / sphingolipid metabolism
PIO vs DC	A0A1S3FWS6	A0A1S3FWS6_DIPOR	Ift27	intraflagellar transport protein 27 homolog	Dipodomys ordii	186	6	7	2.72e-05	3.41947e-05	0.795444	-0.330167	Down	0.00365726	0.951777	0.954831	Other / uncategorised
PIO vs DC	G3V949	G3V949_RAT	Clip2	CAP-Gly domain-containing linker protein 2	Rattus norvegicus	1047	13	15	1.05e-05	1.30172e-05	0.806623	-0.310033	Down	0.00355323	0.952467	0.954831	Other / uncategorised
PIO vs DC	P56571	ES1_RAT		ES1 protein homolog, mitochondrial	Rattus norvegicus	266	50	57	0.000158253	0.000194701	0.812802	-0.299024	Down	0.00294265	0.956739	0.95832	Mitochondrial / OXPHOS
PIO vs DC	G3V9B3	G3V9B3_RAT	Mag	Myelin-associated glycoprotein	Rattus norvegicus	582	251	284	0.000363091	0.000443373	0.818929	-0.28819	Down	0.00120171	0.972346	0.973149	Other / uncategorised
PIO vs DC	P19804	NDKB_RAT	Nme2	Nucleoside diphosphate kinase B	Rattus norvegicus	152	178	201	0.000985919	0.00120151	0.820568	-0.285305	Down	9.48294e-05	0.99223	0.99223	Other / uncategorised
S1 vs DC	A0A1S3FRD3	A0A1S3FRD3_DIPOR	Actb	actin, cytoplasmic 1	Dipodomys ordii	375	2274	3700	0.00523117	0.00896488	0.583518	-0.777152	Down	334.044	1.26503e-74	5.57458e-72	Cytoskeleton
S1 vs DC	P60711	ACTB_RAT	Actb	Actin, cytoplasmic 1	Rattus norvegicus	375	2274	3700	0.00523117	0.00896488	0.583518	-0.777152	Down	334.044	1.26503e-74	5.57458e-72	Cytoskeleton
S1 vs DC	A0A091D4C3	A0A091D4C3_FUKDA	H920_13304	Actin, cytoplasmic 1	Fukomys damarensis	418	2274	3700	0.00469303	0.00804266	0.583518	-0.777152	Down	334.044	1.26503e-74	5.57458e-72	Cytoskeleton
S1 vs DC	A0A0S3NTB0	A0A0S3NTB0_9MURI	ACTG1	Actin, gamma, cytoplasmic 1	Tokudaia muenninki	375	2357	3726	0.0054221	0.00902788	0.600595	-0.735535	Down	301.384	1.64552e-67	3.62563e-65	Cytoskeleton
S1 vs DC	G5BJ63	G5BJ63_HETGA	GW7_04078	Actin, cytoplasmic 2	Heterocephalus glaber	375	2357	3726	0.0054221	0.00902788	0.600595	-0.735535	Down	301.384	1.64552e-67	3.62563e-65	Cytoskeleton
S1 vs DC	P63259	ACTG_RAT	Actg1	Actin, cytoplasmic 2	Rattus norvegicus	375	2357	3726	0.0054221	0.00902788	0.600595	-0.735535	Down	301.384	1.64552e-67	3.62563e-65	Cytoskeleton
S1 vs DC	P12839	NFM_RAT	Nefm	Neurofilament medium polypeptide	Rattus norvegicus	846	1915	1020	0.00195271	0.00109548	1.78252	0.833917	Up	286.341	3.1178e-64	5.88819e-62	Cytoskeleton
S1 vs DC	P07171	CALB1_RAT	Calb1	Calbindin	Rattus norvegicus	261	358	56	0.00118326	0.000194949	6.0696	2.6016	Up	248.587	5.27754e-56	8.72114e-54	Calcium signalling
S1 vs DC	P47819	GFAP_RAT	Gfap	Glial fibrillary acidic protein	Rattus norvegicus	430	1473	761	0.00295511	0.00160802	1.83774	0.87793	Up	237.919	1.11779e-53	1.64191e-51	Other / uncategorised
S1 vs DC	P47728	CALB2_RAT	Calb2	Calretinin	Rattus norvegicus	271	404	82	0.00128603	0.000274928	4.6777	2.2258	Up	235.561	3.6533e-53	4.82967e-51	Calcium signalling
S1 vs DC	P07335	KCRB_RAT	Ckb	Creatine kinase B-type	Rattus norvegicus	381	3014	1969	0.00682429	0.00469564	1.45333	0.539358	Up	231.598	2.67193e-52	3.21117e-50	Other / uncategorised
S1 vs DC	P11275	KCC2A_RAT	Camk2a	Calcium/calmodulin-dependent protein kinase type II subunit alpha	Rattus norvegicus	478	237	691	0.00042772	0.00131348	0.325638	-1.61866	Down	228.267	1.42318e-51	1.56787e-49	Calcium signalling
S1 vs DC	G3V7C6	G3V7C6_RAT	Tubb4b	Tubulin beta chain	Rattus norvegicus	548	3581	4814	0.0056372	0.00798178	0.706258	-0.501732	Down	173.109	1.54916e-39	1.36533e-37	Cytoskeleton
S1 vs DC	A0A091CSX5	A0A091CSX5_FUKDA	H920_17093	Tubulin beta chain	Fukomys damarensis	445	3581	4814	0.00694198	0.00982924	0.706258	-0.501732	Down	173.109	1.54916e-39	1.36533e-37	Cytoskeleton
S1 vs DC	G5BFZ1	G5BFZ1_HETGA	GW7_03924	Tubulin beta chain	Heterocephalus glaber	445	3581	4814	0.00694198	0.00982924	0.706258	-0.501732	Down	173.109	1.54916e-39	1.36533e-37	Cytoskeleton
S1 vs DC	P04631	S100B_RAT	S100b	Protein S100-B	Rattus norvegicus	92	518	198	0.00485715	0.00195547	2.48388	1.31259	Up	151.162	9.65877e-35	7.98056e-33	Calcium signalling
S1 vs DC	A0A0G2JZ69	A0A0G2JZ69_RAT	Sptan1	Spectrin alpha chain, non-erythrocytic 1	Rattus norvegicus	2489	3157	2287	0.00109418	0.000834863	1.31061	0.39024	Up	148.454	3.77498e-34	2.9356e-32	Cytoskeleton
S1 vs DC	A0A0R3SJZ6	A0A0R3SJZ6_HYMDI	HDID_LOCUS5259	Tubulin beta chain	Hymenolepis diminuta	446	2724	3677	0.0052688	0.00749088	0.703362	-0.507661	Down	135.382	2.72369e-31	2.0004e-29	Cytoskeleton
S1 vs DC	P19527	NFL_RAT	Nefl	Neurofilament light polypeptide	Rattus norvegicus	542	1920	1304	0.00305592	0.00218601	1.39794	0.483304	Up	124.424	6.8049e-29	4.73478e-27	Cytoskeleton
S1 vs DC	P07936	NEUM_RAT	Gap43	Neuromodulin	Rattus norvegicus	226	654	317	0.00249637	0.00127446	1.95877	0.969949	Up	122.558	1.74281e-28	1.15199e-26	Other / uncategorised
S1 vs DC	O35077	GPDA_RAT	Gpd1	Glycerol-3-phosphate dehydrogenase [NAD(+)], cytoplasmic	Rattus norvegicus	349	52	221	0.000128534	0.000575362	0.223397	-2.16232	Down	111.169	5.43349e-26	3.42051e-24	Other / uncategorised
S1 vs DC	F1LMW7	F1LMW7_RAT	Marcks	Myristoylated alanine-rich C-kinase substrate	Rattus norvegicus	309	271	86	0.000756572	0.00025288	2.99183	1.58103	Up	102.373	4.59835e-24	2.53292e-22	Other / uncategorised
S1 vs DC	P30009	MARCS_RAT	Marcks	Myristoylated alanine-rich C-kinase substrate	Rattus norvegicus	309	271	86	0.000756572	0.00025288	2.99183	1.58103	Up	102.373	4.59835e-24	2.53292e-22	Other / uncategorised
S1 vs DC	F1LRZ7	F1LRZ7_RAT	Nefh	Neurofilament heavy polypeptide	Rattus norvegicus	1064	1503	1009	0.00121859	0.000861636	1.41427	0.50006	Up	102.506	4.29986e-24	2.53292e-22	Cytoskeleton
S1 vs DC	B4F7C2	B4F7C2_RAT	Tubb4a	Tubulin beta chain	Rattus norvegicus	444	3360	4253	0.00652823	0.00870335	0.750083	-0.414878	Down	98.3462	3.51273e-23	1.85753e-21	Cytoskeleton
S1 vs DC	A0A0G2JSH5	A0A0G2JSH5_RAT	Alb	Albumin	Rattus norvegicus	608	646	1040	0.000916576	0.00155419	0.589746	-0.761835	Down	89.7205	2.74293e-21	1.39468e-19	Other / uncategorised
S1 vs DC	A0A0G2K1L8	A0A0G2K1L8_RAT	Basp1	Brain acid soluble protein 1	Rattus norvegicus	219	883	1334	0.00347821	0.00553459	0.628449	-0.670132	Down	88.7535	4.47209e-21	2.18967e-19	Other / uncategorised
S1 vs DC	P04692-5	TPM1_RAT	Tpm1	Isoform 5 of Tropomyosin alpha-1 chain	Rattus norvegicus	245	311	130	0.00109505	0.000482116	2.27134	1.18354	Up	78.1667	9.47029e-19	4.47133e-17	Cytoskeleton
S1 vs DC	Q68FS4	AMPL_RAT	Lap3	Cytosol aminopeptidase	Rattus norvegicus	519	93	10	0.000154581	1.75068e-05	8.82977	3.14238	Up	77.8872	1.09096e-18	4.80749e-17	Other / uncategorised
S1 vs DC	Q68FS4-2	AMPL_RAT	Lap3	Isoform 2 of Cytosol aminopeptidase	Rattus norvegicus	488	93	10	0.0001644	1.86189e-05	8.82973	3.14237	Up	77.8872	1.09096e-18	4.80749e-17	Other / uncategorised
S1 vs DC	P10860	DHE3_RAT	Glud1	Glutamate dehydrogenase 1, mitochondrial	Rattus norvegicus	558	468	239	0.000723521	0.000389169	1.85915	0.89464	Up	77.6201	1.24891e-18	5.326e-17	Mitochondrial / OXPHOS; Amino acid metabolism
S1 vs DC	G3V8Q2	G3V8Q2_RAT	Ina	Alpha-internexin	Rattus norvegicus	506	1862	1386	0.00317445	0.00248878	1.2755	0.351067	Up	74.5693	5.85451e-18	2.41865e-16	Other / uncategorised
S1 vs DC	O35987	NSF1C_RAT	Nsfl1c	NSFL1 cofactor p47	Rattus norvegicus	370	146	36	0.000340401	8.84046e-05	3.85049	1.94504	Up	72.2566	1.88961e-17	7.40072e-16	Other / uncategorised
S1 vs DC	Q05175	BASP1_RAT	Basp1	Brain acid soluble protein 1	Rattus norvegicus	220	852	1249	0.00334084	0.00515839	0.647653	-0.626707	Down	72.2423	1.90336e-17	7.40072e-16	Other / uncategorised
S1 vs DC	F1M779	F1M779_RAT	Cltc	Clathrin heavy chain	Rattus norvegicus	1675	1216	1683	0.000626265	0.000912942	0.685985	-0.543751	Down	71.8111	2.36813e-17	8.69631e-16	Other / uncategorised
S1 vs DC	P11442	CLH1_RAT	Cltc	Clathrin heavy chain 1	Rattus norvegicus	1675	1216	1683	0.000626265	0.000912942	0.685985	-0.543751	Down	71.8111	2.36813e-17	8.69631e-16	Other / uncategorised
S1 vs DC	Q6P9V1	Q6P9V1_RAT	Cd81	Tetraspanin	Rattus norvegicus	236	62	195	0.000226631	0.000750752	0.301872	-1.72799	Down	71.152	3.30741e-17	1.18173e-15	Other / uncategorised
S1 vs DC	P85108	TBB2A_RAT	Tubb2a	Tubulin beta-2A chain	Rattus norvegicus	445	3574	4312	0.00692841	0.00880426	0.786939	-0.345676	Down	63.5454	1.56713e-15	5.45198e-14	Cytoskeleton
S1 vs DC	A0A140TAH5	A0A140TAH5_RAT	Ap2m1	AP-2 complex subunit mu	Rattus norvegicus	434	38	140	7.55e-05	0.000293098	0.257593	-1.95683	Down	61.2868	4.93384e-15	1.51687e-13	Other / uncategorised
S1 vs DC	A0A091DQ96	A0A091DQ96_FUKDA	H920_05400	AP-2 complex subunit mu	Fukomys damarensis	433	38	140	7.57e-05	0.000293775	0.257681	-1.95634	Down	61.2868	4.93384e-15	1.51687e-13	Other / uncategorised
S1 vs DC	G5BTE1	G5BTE1_HETGA	GW7_17237	AP-2 complex subunit mu	Heterocephalus glaber	458	38	140	7.16e-05	0.000277739	0.257796	-1.9557	Down	61.2868	4.93384e-15	1.51687e-13	Other / uncategorised
S1 vs DC	A0A0P6JGC3	A0A0P6JGC3_HETGA	AP2M1	AP-2 complex subunit mu	Heterocephalus glaber	435	38	140	7.54e-05	0.000292424	0.257845	-1.95542	Down	61.2868	4.93384e-15	1.51687e-13	Other / uncategorised
S1 vs DC	A0A1S3GII5	A0A1S3GII5_DIPOR	Ap2m1	AP-2 complex subunit mu	Dipodomys ordii	435	38	140	7.54e-05	0.000292424	0.257845	-1.95542	Down	61.2868	4.93384e-15	1.51687e-13	Other / uncategorised
S1 vs DC	P26772	CH10_RAT	Hspe1	10 kDa heat shock protein, mitochondrial	Rattus norvegicus	102	302	142	0.00255415	0.00126492	2.01922	1.0138	Up	60.4199	7.66331e-15	2.3007e-13	Mitochondrial / OXPHOS; Proteostasis / ubiquitin
S1 vs DC	A0A0A7HVA6	A0A0A7HVA6_HETGA		Syntaxin-binding protein 1	Heterocephalus glaber	594	845	1204	0.00122718	0.00184168	0.66634	-0.585671	Down	60.2916	8.1795e-15	2.3007e-13	Synaptic / neurotransmission
S1 vs DC	A0A1S3FKB7	A0A1S3FKB7_DIPOR	Stxbp1	syntaxin-binding protein 1	Dipodomys ordii	594	845	1204	0.00122718	0.00184168	0.66634	-0.585671	Down	60.2916	8.1795e-15	2.3007e-13	Synaptic / neurotransmission
S1 vs DC	P61765	STXB1_RAT	Stxbp1	Syntaxin-binding protein 1	Rattus norvegicus	594	845	1204	0.00122718	0.00184168	0.66634	-0.585671	Down	60.2916	8.1795e-15	2.3007e-13	Synaptic / neurotransmission
S1 vs DC	P14668	ANXA5_RAT	Anxa5	Annexin A5	Rattus norvegicus	319	179	63	0.000484063	0.000179442	2.6976	1.43168	Up	58.995	1.58072e-14	4.17944e-13	Calcium signalling
S1 vs DC	Q66HH8	Q66HH8_RAT	Anxa5	Annexin	Rattus norvegicus	319	179	63	0.000484063	0.000179442	2.6976	1.43168	Up	58.995	1.58072e-14	4.17944e-13	Calcium signalling
S1 vs DC	O70371	O70371_RAT		Annexin (Fragment)	Rattus norvegicus	302	179	63	0.000511311	0.000189543	2.6976	1.43168	Up	58.995	1.58072e-14	4.17944e-13	Calcium signalling
S1 vs DC	P11348	DHPR_RAT	Qdpr	Dihydropteridine reductase	Rattus norvegicus	241	483	277	0.0017289	0.00104433	1.65551	0.727278	Up	58.4189	2.11846e-14	5.49139e-13	Other / uncategorised
S1 vs DC	G3V9G3	G3V9G3_RAT	Camk2b	Calcium/calmodulin-dependent protein kinase	Rattus norvegicus	542	207	390	0.000329466	0.000653792	0.503931	-0.988701	Down	55.4635	9.52122e-14	2.1334e-12	Calcium signalling
S1 vs DC	P08413	KCC2B_RAT	Camk2b	Calcium/calmodulin-dependent protein kinase type II subunit beta	Rattus norvegicus	542	207	390	0.000329466	0.000653792	0.503931	-0.988701	Down	55.4635	9.52122e-14	2.1334e-12	Calcium signalling
S1 vs DC	F1LUE2	F1LUE2_RAT	Camk2b	Calcium/calmodulin-dependent protein kinase	Rattus norvegicus	666	207	390	0.000268124	0.000532065	0.503931	-0.988701	Down	55.4635	9.52122e-14	2.1334e-12	Calcium signalling
S1 vs DC	O08839	BIN1_RAT	Bin1	Myc box-dependent-interacting protein 1	Rattus norvegicus	588	350	182	0.000513488	0.000281234	1.82584	0.868559	Up	55.4917	9.38528e-14	2.1334e-12	Cytoskeleton
S1 vs DC	F1LMX1	F1LMX1_RAT	Bin1	Myc box-dependent-interacting protein 1	Rattus norvegicus	589	350	182	0.000512616	0.000280757	1.82584	0.868558	Up	55.4917	9.38528e-14	2.1334e-12	Cytoskeleton
S1 vs DC	O08839-2	BIN1_RAT	Bin1	Isoform AMPH2-2 of Myc box-dependent-interacting protein 1	Rattus norvegicus	550	350	182	0.000548965	0.000300665	1.82584	0.868558	Up	55.4917	9.38528e-14	2.1334e-12	Cytoskeleton
S1 vs DC	O08839-5	BIN1_RAT	Bin1	Isoform AMPH2-5 of Myc box-dependent-interacting protein 1	Rattus norvegicus	440	350	182	0.000686206	0.000375831	1.82584	0.868557	Up	55.4917	9.38528e-14	2.1334e-12	Cytoskeleton
S1 vs DC	A0A0R3SA39	A0A0R3SA39_HYMDI	HDID_LOCUS1187	Uncharacterized protein	Hymenolepis diminuta	948	2027	2549	0.00184453	0.00244307	0.755004	-0.405444	Down	55.5439	9.13968e-14	2.1334e-12	Other / uncategorised
S1 vs DC	P23565	AINX_RAT	Ina	Alpha-internexin	Rattus norvegicus	505	1841	1431	0.00314486	0.00257467	1.22146	0.288607	Up	55.4093	9.78728e-14	2.15646e-12	Other / uncategorised
S1 vs DC	O35095	NCDN_RAT	Ncdn	Neurochondrin	Rattus norvegicus	729	77	197	9.11e-05	0.000245535	0.371027	-1.4304	Down	53.3533	2.78645e-13	6.03883e-12	Other / uncategorised
S1 vs DC	G5C9J0	G5C9J0_HETGA	GW7_11734	Synaptotagmin	Heterocephalus glaber	422	160	320	0.000327075	0.000688988	0.474718	-1.07486	Down	53.011	3.31687e-13	6.96015e-12	Synaptic / neurotransmission
S1 vs DC	P21707	SYT1_RAT	Syt1	Synaptotagmin-1	Rattus norvegicus	421	160	320	0.000327852	0.000690624	0.474718	-1.07486	Down	53.011	3.31687e-13	6.96015e-12	Synaptic / neurotransmission
S1 vs DC	Q9JJ54-2	HNRPD_RAT	Hnrnpd	Isoform 2 of Heterogeneous nuclear ribonucleoprotein D0	Rattus norvegicus	334	98	22	0.000253116	5.98481e-05	4.22931	2.08042	Up	52.6922	3.90138e-13	7.69795e-12	Other / uncategorised
S1 vs DC	Q9JJ54-4	HNRPD_RAT	Hnrnpd	Isoform 4 of Heterogeneous nuclear ribonucleoprotein D0	Rattus norvegicus	285	98	22	0.000296634	7.01378e-05	4.22931	2.08042	Up	52.6922	3.90138e-13	7.69795e-12	Other / uncategorised
S1 vs DC	Q9JJ54	HNRPD_RAT	Hnrnpd	Heterogeneous nuclear ribonucleoprotein D0	Rattus norvegicus	353	98	22	0.000239492	5.66268e-05	4.2293	2.08042	Up	52.6922	3.90138e-13	7.69795e-12	Other / uncategorised
S1 vs DC	Q9JJ54-3	HNRPD_RAT	Hnrnpd	Isoform 3 of Heterogeneous nuclear ribonucleoprotein D0	Rattus norvegicus	304	98	22	0.000278094	6.57541e-05	4.2293	2.08042	Up	52.6922	3.90138e-13	7.69795e-12	Other / uncategorised
S1 vs DC	P25286-2	VPP1_RAT	Atp6v0a1	Isoform II of V-type proton ATPase 116 kDa subunit a1	Rattus norvegicus	832	58	164	6.01e-05	0.0001791	0.335568	-1.57533	Down	51.828	6.05824e-13	1.12803e-11	Other / uncategorised
S1 vs DC	Q2I6B4	Q2I6B4_RAT	Atp6v0a1	V-type proton ATPase subunit a	Rattus norvegicus	845	58	164	5.92e-05	0.000176344	0.335707	-1.57473	Down	51.828	6.05824e-13	1.12803e-11	Other / uncategorised
S1 vs DC	P25286	VPP1_RAT	Atp6v0a1	V-type proton ATPase 116 kDa subunit a1	Rattus norvegicus	838	58	164	5.97e-05	0.000177817	0.335738	-1.57459	Down	51.828	6.05824e-13	1.12803e-11	Other / uncategorised
S1 vs DC	Q2I6B5	Q2I6B5_RAT	Atp6v0a1	V-type proton ATPase subunit a	Rattus norvegicus	838	58	164	5.97e-05	0.000177817	0.335738	-1.57459	Down	51.828	6.05824e-13	1.12803e-11	Other / uncategorised
S1 vs DC	A0A1S3GDT8	A0A1S3GDT8_DIPOR	Hnrnph1	heterogeneous nuclear ribonucleoprotein H isoform X4	Dipodomys ordii	452	96	22	0.00018322	4.4224e-05	4.143	2.05067	Up	50.7193	1.06565e-12	1.78328e-11	Other / uncategorised
S1 vs DC	A0A0G2JTG7	A0A0G2JTG7_RAT	Hnrnph1	Heterogeneous nuclear ribonucleoprotein H	Rattus norvegicus	449	96	22	0.000184444	4.45195e-05	4.14299	2.05067	Up	50.7193	1.06565e-12	1.78328e-11	Other / uncategorised
S1 vs DC	A0A1S3GCH5	A0A1S3GCH5_DIPOR	Hnrnph1	heterogeneous nuclear ribonucleoprotein H isoform X5	Dipodomys ordii	449	96	22	0.000184444	4.45195e-05	4.14299	2.05067	Up	50.7193	1.06565e-12	1.78328e-11	Other / uncategorised
S1 vs DC	A0A1S3GC41	A0A1S3GC41_DIPOR	Hnrnph1	heterogeneous nuclear ribonucleoprotein H isoform X3	Dipodomys ordii	462	96	22	0.000179254	4.32668e-05	4.14299	2.05067	Up	50.7193	1.06565e-12	1.78328e-11	Other / uncategorised
S1 vs DC	G5C7B7	G5C7B7_HETGA	GW7_16686	Heterogeneous nuclear ribonucleoprotein H (Fragment)	Heterocephalus glaber	444	96	22	0.000186521	4.50209e-05	4.14299	2.05067	Up	50.7193	1.06565e-12	1.78328e-11	Other / uncategorised
S1 vs DC	A0A091DT06	A0A091DT06_FUKDA	H920_05184	Heterogeneous nuclear ribonucleoprotein H (Fragment)	Fukomys damarensis	443	96	22	0.000186942	4.51225e-05	4.14299	2.05067	Up	50.7193	1.06565e-12	1.78328e-11	Other / uncategorised
S1 vs DC	A0A1S3GCH0	A0A1S3GCH0_DIPOR	Hnrnph1	heterogeneous nuclear ribonucleoprotein H isoform X1	Dipodomys ordii	472	96	22	0.000175456	4.23501e-05	4.14299	2.05067	Up	50.7193	1.06565e-12	1.78328e-11	Other / uncategorised
S1 vs DC	A0A1S3GEH4	A0A1S3GEH4_DIPOR	Hnrnph1	heterogeneous nuclear ribonucleoprotein H isoform X2	Dipodomys ordii	465	96	22	0.000178097	4.29877e-05	4.14298	2.05067	Up	50.7193	1.06565e-12	1.78328e-11	Other / uncategorised
S1 vs DC	D3ZGE6	D3ZGE6_RAT	Cttn	Cortactin, isoform CRA_c	Rattus norvegicus	546	85	17	0.000134297	2.82898e-05	4.74718	2.24707	Up	50.091	1.4678e-12	2.42555e-11	Cytoskeleton
S1 vs DC	A0A1S3GD05	A0A1S3GD05_DIPOR	Pea15	15 kDa phosphoprotein enriched in astrocytes	Dipodomys ordii	130	276	136	0.00183149	0.000950538	1.92679	0.946203	Up	49.7941	1.7076e-12	2.65583e-11	Other / uncategorised
S1 vs DC	G5BWK6	G5BWK6_HETGA	PEA15	15 kDa phosphoprotein enriched in astrocytes	Heterocephalus glaber	130	276	136	0.00183149	0.000950538	1.92679	0.946203	Up	49.7941	1.7076e-12	2.65583e-11	Other / uncategorised
S1 vs DC	Q5U318	PEA15_RAT	Pea15	Astrocytic phosphoprotein PEA-15	Rattus norvegicus	130	276	136	0.00183149	0.000950538	1.92679	0.946203	Up	49.7941	1.7076e-12	2.65583e-11	Other / uncategorised
S1 vs DC	A0A091CMD4	A0A091CMD4_FUKDA	H920_20485	15 kDa phosphoprotein enriched in astrocytes	Fukomys damarensis	172	276	136	0.00138427	0.00071843	1.92679	0.946203	Up	49.7941	1.7076e-12	2.65583e-11	Other / uncategorised
S1 vs DC	F1LNK0	F1LNK0_RAT	Map2	Microtubule-associated protein	Rattus norvegicus	1942	1311	984	0.000582362	0.000460384	1.26495	0.339079	Up	49.8129	1.69124e-12	2.65583e-11	Cytoskeleton
S1 vs DC	Q9JKB7	Q9JKB7_RAT	Gda	Guanine deaminase	Rattus norvegicus	454	72	184	0.000136809	0.000368244	0.371517	-1.4285	Down	49.7385	1.75667e-12	2.70037e-11	Other / uncategorised
S1 vs DC	O35814	STIP1_RAT	Stip1	Stress-induced-phosphoprotein 1	Rattus norvegicus	543	228	105	0.000362222	0.000175697	2.06163	1.04379	Up	47.6304	5.14643e-12	7.82021e-11	Other / uncategorised
S1 vs DC	F1M953	F1M953_RAT	Hspa9	75 kDa glucose-regulated protein	Rattus norvegicus	679	313	167	0.000397662	0.000223471	1.77948	0.831456	Up	46.4367	9.46268e-12	1.42155e-10	Glycolysis / carbohydrate metabolism
S1 vs DC	P13264	GLSK_RAT	Gls	Glutaminase kidney isoform, mitochondrial	Rattus norvegicus	674	37	121	4.74e-05	0.000163117	0.290589	-1.78295	Down	46.3212	1.00372e-11	1.49092e-10	Mitochondrial / OXPHOS
S1 vs DC	Q6P7Q4	LGUL_RAT	Glo1	Lactoylglutathione lyase	Rattus norvegicus	184	72	14	0.000337562	6.91328e-05	4.8828	2.28771	Up	43.321	4.64576e-11	6.82411e-10	Other / uncategorised
S1 vs DC	G5BD70	G5BD70_HETGA	GW7_07805	Adenosylhomocysteinase	Heterocephalus glaber	529	178	77	0.000290271	0.000132254	2.1948	1.13409	Up	42.0247	9.01295e-11	1.2812e-09	Other / uncategorised
S1 vs DC	A0A091DJ80	A0A091DJ80_FUKDA	H920_15783	Adenosylhomocysteinase	Fukomys damarensis	532	178	77	0.000288634	0.000131508	2.1948	1.13409	Up	42.0247	9.01295e-11	1.2812e-09	Other / uncategorised
S1 vs DC	A0A0P6JW81	A0A0P6JW81_HETGA	AHCYL1	Adenosylhomocysteinase	Heterocephalus glaber	530	178	77	0.000289723	0.000132005	2.1948	1.13409	Up	42.0247	9.01295e-11	1.2812e-09	Other / uncategorised
S1 vs DC	A0A482IDN3	A0A482IDN3_RAT	Hspd1	60 kDa chaperonin	Rattus norvegicus	573	1057	788	0.00159133	0.00124953	1.27354	0.348849	Up	41.8551	9.82931e-11	1.36783e-09	Other / uncategorised
S1 vs DC	P63039	CH60_RAT	Hspd1	60 kDa heat shock protein, mitochondrial	Rattus norvegicus	573	1057	788	0.00159133	0.00124953	1.27354	0.348849	Up	41.8551	9.82931e-11	1.36783e-09	Mitochondrial / OXPHOS; Proteostasis / ubiquitin
S1 vs DC	D4A133	D4A133_RAT	Atp6v1a	H(+)-transporting two-sector ATPase	Rattus norvegicus	617	361	554	0.000504733	0.000815828	0.618676	-0.692745	Down	39.3944	3.46296e-10	4.72113e-09	Other / uncategorised
S1 vs DC	A0A1S3FJW3	A0A1S3FJW3_DIPOR	Hspa5	78 kDa glucose-regulated protein	Dipodomys ordii	655	455	288	0.000599252	0.000399508	1.49998	0.584939	Up	39.3737	3.49978e-10	4.72113e-09	Glycolysis / carbohydrate metabolism
S1 vs DC	P06761	BIP_RAT	Hspa5	Endoplasmic reticulum chaperone BiP	Rattus norvegicus	654	455	288	0.000600168	0.000400119	1.49998	0.584939	Up	39.3737	3.49978e-10	4.72113e-09	Proteostasis / ubiquitin
S1 vs DC	O08838	AMPH_RAT	Amph	Amphiphysin	Rattus norvegicus	683	315	179	0.000397859	0.000238126	1.67079	0.740534	Up	39.155	3.91462e-10	5.17513e-09	Other / uncategorised
S1 vs DC	F1LPP0	F1LPP0_RAT	Amph	Amphiphysin	Rattus norvegicus	681	315	179	0.000399027	0.000238825	1.67079	0.740532	Up	39.155	3.91462e-10	5.17513e-09	Other / uncategorised
S1 vs DC	F1M7Y3	F1M7Y3_RAT	Rap1gds1	RAP1, GTP-GDP dissociation stimulator 1 (Predicted), isoform CRA_b	Rattus norvegicus	478	28	94	5.05e-05	0.000178679	0.282629	-1.82302	Down	37.1203	1.11061e-09	1.45368e-08	Other / uncategorised
S1 vs DC	Q920L2	SDHA_RAT	Sdha	Succinate dehydrogenase [ubiquinone] flavoprotein subunit, mitochondrial	Rattus norvegicus	656	52	134	6.84e-05	0.000185599	0.368537	-1.44012	Down	36.7184	1.36482e-09	1.76891e-08	Mitochondrial / OXPHOS; Proteostasis / ubiquitin
S1 vs DC	P12346	TRFE_RAT	Tf	Serotransferrin	Rattus norvegicus	698	109	38	0.000134713	4.94655e-05	2.72337	1.4454	Up	36.3996	1.60733e-09	2.04316e-08	Other / uncategorised
S1 vs DC	A0A0G2QC06	A0A0G2QC06_RAT	Tf	Signal recognition particle receptor subunit beta	Rattus norvegicus	979	109	38	9.6e-05	3.52675e-05	2.72205	1.44469	Up	36.3996	1.60733e-09	2.04316e-08	Other / uncategorised
S1 vs DC	P30427-4	PLEC_RAT	Plec	Isoform 4 of Plectin	Rattus norvegicus	4558	21	80	3.97e-06	1.59474e-05	0.248943	-2.00611	Down	36.2459	1.73923e-09	2.0714e-08	Cytoskeleton
S1 vs DC	Q6S3A5	Q6S3A5_RAT	Plec	Plectin	Rattus norvegicus	4574	21	80	3.96e-06	1.58916e-05	0.249188	-2.00469	Down	36.2459	1.73923e-09	2.0714e-08	Cytoskeleton
S1 vs DC	Q6S3A1	Q6S3A1_RAT		Plectin 4	Rattus norvegicus	4451	21	80	4.07e-06	1.63308e-05	0.249223	-2.00449	Down	36.2459	1.73923e-09	2.0714e-08	Cytoskeleton
S1 vs DC	P30427-2	PLEC_RAT	Plec	Isoform 2 of Plectin	Rattus norvegicus	4544	21	80	3.99e-06	1.59965e-05	0.249429	-2.0033	Down	36.2459	1.73923e-09	2.0714e-08	Cytoskeleton
S1 vs DC	P30427-3	PLEC_RAT	Plec	Isoform 3 of Plectin	Rattus norvegicus	4544	21	80	3.99e-06	1.59965e-05	0.249429	-2.0033	Down	36.2459	1.73923e-09	2.0714e-08	Cytoskeleton
S1 vs DC	Q6S398	Q6S398_RAT		Plectin 8	Rattus norvegicus	4545	21	80	3.99e-06	1.5993e-05	0.249484	-2.00298	Down	36.2459	1.73923e-09	2.0714e-08	Cytoskeleton
S1 vs DC	P30427	PLEC_RAT	Plec	Plectin	Rattus norvegicus	4687	21	80	3.87e-06	1.55085e-05	0.249541	-2.00265	Down	36.2459	1.73923e-09	2.0714e-08	Cytoskeleton
S1 vs DC	Q4KMA2	RD23B_RAT	Rad23b	UV excision repair protein RAD23 homolog B	Rattus norvegicus	415	82	23	0.000170453	5.03563e-05	3.38494	1.75913	Up	35.6871	2.31695e-09	2.73483e-08	Other / uncategorised
S1 vs DC	F1LPS8	F1LPS8_RAT	Pura	Transcriptional activator protein Pur-alpha	Rattus norvegicus	289	99	33	0.000295513	0.00010375	2.8483	1.5101	Up	35.1205	3.09914e-09	3.56267e-08	Translation / transcription
S1 vs DC	A0A1S3FI87	A0A1S3FI87_DIPOR	Pura	transcriptional activator protein Pur-alpha	Dipodomys ordii	513	99	33	0.000166478	5.84481e-05	2.8483	1.5101	Up	35.1205	3.09914e-09	3.56267e-08	Translation / transcription
S1 vs DC	G5BCQ6	G5BCQ6_HETGA	GW7_08872	Transcriptional activator protein Pur-alpha	Heterocephalus glaber	344	99	33	0.000248265	8.71625e-05	2.8483	1.5101	Up	35.1205	3.09914e-09	3.56267e-08	Translation / transcription
S1 vs DC	G3V8C3	G3V8C3_RAT	Vim	Vimentin	Rattus norvegicus	466	355	217	0.000657176	0.000423105	1.55322	0.635265	Up	34.8701	3.52447e-09	3.98235e-08	Cytoskeleton
S1 vs DC	P31000	VIME_RAT	Vim	Vimentin	Rattus norvegicus	466	355	217	0.000657176	0.000423105	1.55322	0.635265	Up	34.8701	3.52447e-09	3.98235e-08	Cytoskeleton
S1 vs DC	P47942	DPYL2_RAT	Dpysl2	Dihydropyrimidinase-related protein 2	Rattus norvegicus	572	2258	2692	0.00340539	0.00427615	0.796369	-0.328492	Down	34.6325	3.98205e-09	4.46124e-08	Other / uncategorised
S1 vs DC	A0A0R3SQD7	A0A0R3SQD7_HYMDI	HDID_LOCUS7278	Tubulin alpha chain	Hymenolepis diminuta	450	1369	1706	0.0026244	0.00344461	0.761885	-0.392354	Down	34.2614	4.81837e-09	5.35285e-08	Cytoskeleton
S1 vs DC	P59215	GNAO_RAT	Gnao1	Guanine nucleotide-binding protein G(o) subunit alpha	Rattus norvegicus	354	450	648	0.0010966	0.00166321	0.65933	-0.600927	Down	34.2407	4.87008e-09	5.36521e-08	Other / uncategorised
S1 vs DC	A0A1S3GBQ2	A0A1S3GBQ2_DIPOR	Tuba4a	Tubulin alpha chain	Dipodomys ordii	448	3571	4107	0.00687624	0.00832953	0.825525	-0.276616	Down	33.2552	8.0823e-09	8.68683e-08	Cytoskeleton
S1 vs DC	Q5XIF6	TBA4A_RAT	Tuba4a	Tubulin alpha-4A chain	Rattus norvegicus	448	3571	4107	0.00687624	0.00832953	0.825525	-0.276616	Down	33.2552	8.0823e-09	8.68683e-08	Cytoskeleton
S1 vs DC	A0A091DBI9	A0A091DBI9_FUKDA	H920_18447	Tubulin alpha chain	Fukomys damarensis	484	3571	4107	0.00636479	0.00770998	0.825525	-0.276616	Down	33.2552	8.0823e-09	8.68683e-08	Cytoskeleton
S1 vs DC	G5ARM9	G5ARM9_HETGA	HNRNPK	Heterogeneous nuclear ribonucleoprotein K	Heterocephalus glaber	464	198	101	0.000368118	0.000197778	1.86127	0.896288	Up	32.9127	9.63932e-09	1.01136e-07	Other / uncategorised
S1 vs DC	Q5D059	Q5D059_RAT	Hnrnpk	Heterogeneous nuclear ribonucleoprotein K	Rattus norvegicus	464	198	101	0.000368118	0.000197778	1.86127	0.896288	Up	32.9127	9.63932e-09	1.01136e-07	Other / uncategorised
S1 vs DC	A0A1S3GEV7	A0A1S3GEV7_DIPOR	Hnrnpk	Heterogeneous nuclear ribonucleoprotein K	Dipodomys ordii	445	198	101	0.000383835	0.000206222	1.86127	0.896287	Up	32.9127	9.63932e-09	1.01136e-07	Other / uncategorised
S1 vs DC	P50503	F10A1_RAT	St13	Hsc70-interacting protein	Rattus norvegicus	368	91	30	0.000213321	7.40709e-05	2.87996	1.52605	Up	32.7499	1.04812e-08	1.09104e-07	Cytoskeleton
S1 vs DC	A0A091DPR8	A0A091DPR8_FUKDA	H920_04460	Nucleophosmin	Fukomys damarensis	317	76	22	0.000206821	6.30576e-05	3.27987	1.71364	Up	31.959	1.57458e-08	1.60122e-07	Other / uncategorised
S1 vs DC	A0A0P6JCU9	A0A0P6JCU9_HETGA	NPM1	Nucleophosmin	Heterocephalus glaber	292	76	22	0.000224528	6.84564e-05	3.27987	1.71364	Up	31.959	1.57458e-08	1.60122e-07	Other / uncategorised
S1 vs DC	P13084	NPM_RAT	Npm1	Nucleophosmin	Rattus norvegicus	292	76	22	0.000224528	6.84564e-05	3.27987	1.71364	Up	31.959	1.57458e-08	1.60122e-07	Other / uncategorised
S1 vs DC	O35179	SH3G2_RAT	Sh3gl2	Endophilin-A1	Rattus norvegicus	352	381	245	0.000933731	0.000632408	1.47647	0.562151	Up	31.0118	2.56466e-08	2.56855e-07	Other / uncategorised
S1 vs DC	D4A4D5	D4A4D5_RAT	LOC498555	60S acidic ribosomal protein P2	Rattus norvegicus	115	110	43	0.000825152	0.000339738	2.42879	1.28024	Up	30.9534	2.64293e-08	2.58823e-07	Translation / transcription
S1 vs DC	P02401	RLA2_RAT	Rplp2	60S acidic ribosomal protein P2	Rattus norvegicus	115	110	43	0.000825152	0.000339738	2.42879	1.28024	Up	30.9534	2.64293e-08	2.58823e-07	Translation / transcription
S1 vs DC	P25113	PGAM1_RAT	Pgam1	Phosphoglycerate mutase 1	Rattus norvegicus	254	494	690	0.00167777	0.00246825	0.67974	-0.556945	Down	30.9534	2.64305e-08	2.58823e-07	Glycolysis / carbohydrate metabolism
S1 vs DC	A0A1S3FVM8	A0A1S3FVM8_DIPOR	Hnrnpa2b1	Heterogeneous nuclear ribonucleoproteins A2/B1	Dipodomys ordii	313	436	291	0.00120166	0.000844739	1.42252	0.508451	Up	30.428	3.46485e-08	3.20317e-07	Other / uncategorised
S1 vs DC	A7VJC2-4	ROA2_RAT	Hnrnpa2b1	Isoform B1b of Heterogeneous nuclear ribonucleoproteins A2/B1	Rattus norvegicus	313	436	291	0.00120166	0.000844739	1.42252	0.508451	Up	30.428	3.46485e-08	3.20317e-07	Other / uncategorised
S1 vs DC	F1LNF1	F1LNF1_RAT	Hnrnpa2b1	Heterogeneous nuclear ribonucleoproteins A2/B1	Rattus norvegicus	352	436	291	0.00106852	0.000751146	1.42252	0.50845	Up	30.428	3.46485e-08	3.20317e-07	Other / uncategorised
S1 vs DC	G5BD43	G5BD43_HETGA	GW7_01105	Heterogeneous nuclear ribonucleoproteins A2/B1 (Fragment)	Heterocephalus glaber	352	436	291	0.00106852	0.000751146	1.42252	0.50845	Up	30.428	3.46485e-08	3.20317e-07	Other / uncategorised
S1 vs DC	A0A0P6JCQ8	A0A0P6JCQ8_HETGA	HNRNPA2B1	Heterogeneous nuclear ribonucleoproteins A2/B1	Heterocephalus glaber	353	436	291	0.00106549	0.000749018	1.42252	0.50845	Up	30.428	3.46485e-08	3.20317e-07	Other / uncategorised
S1 vs DC	Q9JHU0	DPYL5_RAT	Dpysl5	Dihydropyrimidinase-related protein 5	Rattus norvegicus	564	39	103	5.97e-05	0.000165933	0.359784	-1.4748	Down	29.3591	6.01342e-08	5.44912e-07	Other / uncategorised
S1 vs DC	P63329	PP2BA_RAT	Ppp3ca	Serine/threonine-protein phosphatase 2B catalytic subunit alpha isoform	Rattus norvegicus	521	204	331	0.000337778	0.000577251	0.58515	-0.773122	Down	29.3576	6.01794e-08	5.44912e-07	Amino acid metabolism
S1 vs DC	A0A091DXM5	A0A091DXM5_FUKDA	H920_01751	Guanine nucleotide-binding protein G(I)/G(S)/G(T) subunit beta-2	Fukomys damarensis	340	274	418	0.000695202	0.00111705	0.622357	-0.684186	Down	28.9658	7.36656e-08	6.49239e-07	Other / uncategorised
S1 vs DC	A0A1S3GGA1	A0A1S3GGA1_DIPOR	Gnb2	guanine nucleotide-binding protein G(I)/G(S)/G(T) subunit beta-2	Dipodomys ordii	340	274	418	0.000695202	0.00111705	0.622357	-0.684186	Down	28.9658	7.36656e-08	6.49239e-07	Other / uncategorised
S1 vs DC	G5BBZ6	G5BBZ6_HETGA	GNB2	Guanine nucleotide-binding protein G(I)/G(S)/G(T) subunit beta-2	Heterocephalus glaber	340	274	418	0.000695202	0.00111705	0.622357	-0.684186	Down	28.9658	7.36656e-08	6.49239e-07	Other / uncategorised
S1 vs DC	P54313	GBB2_RAT	Gnb2	Guanine nucleotide-binding protein G(I)/G(S)/G(T) subunit beta-2	Rattus norvegicus	340	274	418	0.000695202	0.00111705	0.622357	-0.684186	Down	28.9658	7.36656e-08	6.49239e-07	Other / uncategorised
S1 vs DC	P69682	NECP1_RAT	Necap1	Adaptin ear-binding coat-associated protein 1	Rattus norvegicus	277	166	83	0.000516973	0.000272253	1.89887	0.925142	Up	28.944	7.45e-08	6.52245e-07	Other / uncategorised
S1 vs DC	F7EL36	F7EL36_RAT	Anp32a	Acidic leucine-rich nuclear phosphoprotein 32 family member A	Rattus norvegicus	247	86	30	0.000300359	0.000110357	2.72171	1.44451	Up	28.6934	8.47901e-08	7.23178e-07	Other / uncategorised
S1 vs DC	P49911	AN32A_RAT	Anp32a	Acidic leucine-rich nuclear phosphoprotein 32 family member A	Rattus norvegicus	247	86	30	0.000300359	0.000110357	2.72171	1.44451	Up	28.6934	8.47901e-08	7.23178e-07	Other / uncategorised
S1 vs DC	Q5PPH9	Q5PPH9_RAT	Anp32a	Acidic (Leucine-rich) nuclear phosphoprotein 32 family, member A	Rattus norvegicus	247	86	30	0.000300359	0.000110357	2.72171	1.44451	Up	28.6934	8.47901e-08	7.23178e-07	Other / uncategorised
S1 vs DC	Q99MZ8	LASP1_RAT	Lasp1	LIM and SH3 domain protein 1	Rattus norvegicus	263	137	63	0.00044937	0.00021765	2.06464	1.04589	Up	28.7008	8.44706e-08	7.23178e-07	Other / uncategorised
S1 vs DC	P13638	AT1B2_RAT	Atp1b2	Sodium/potassium-transporting ATPase subunit beta-2	Rattus norvegicus	290	177	93	0.00052652	0.00029138	1.80699	0.853589	Up	27.3223	1.72211e-07	1.45008e-06	Other / uncategorised
S1 vs DC	Q5M9H4	Q5M9H4_RAT	Atp1b2	Sodium/potassium-transporting ATPase subunit beta	Rattus norvegicus	290	177	93	0.00052652	0.00029138	1.80699	0.853589	Up	27.3223	1.72211e-07	1.45008e-06	Other / uncategorised
S1 vs DC	C7C5T2	C7C5T2_RAT	Pfkp	ATP-dependent 6-phosphofructokinase	Rattus norvegicus	788	133	234	0.000145601	0.000269814	0.539636	-0.889942	Down	27.2943	1.74722e-07	1.45272e-06	Glycolysis / carbohydrate metabolism
S1 vs DC	P47860	PFKAP_RAT	Pfkp	ATP-dependent 6-phosphofructokinase, platelet type	Rattus norvegicus	788	133	234	0.000145601	0.000269814	0.539636	-0.889942	Down	27.2943	1.74722e-07	1.45272e-06	Glycolysis / carbohydrate metabolism
S1 vs DC	Q5RKI0	WDR1_RAT	Wdr1	WD repeat-containing protein 1	Rattus norvegicus	606	36	95	5.12e-05	0.000142438	0.359455	-1.47612	Down	27.0437	1.98904e-07	1.64345e-06	Other / uncategorised
S1 vs DC	A0A091D218	A0A091D218_FUKDA	H920_14044	Nascent polypeptide-associated complex subunit alpha, muscle-specific form	Fukomys damarensis	1795	41	7	1.97e-05	3.5433e-06	5.55979	2.47503	Up	26.9625	2.07437e-07	1.70331e-06	Other / uncategorised
S1 vs DC	Q63560	MAP6_RAT	Map6	Microtubule-associated protein 6	Rattus norvegicus	952	495	350	0.000448547	0.000334045	1.34277	0.425216	Up	26.3207	2.8918e-07	2.35985e-06	Cytoskeleton
S1 vs DC	Q7TPB1	TCPD_RAT	Cct4	T-complex protein 1 subunit delta	Rattus norvegicus	539	30	84	4.8e-05	0.0001416	0.338982	-1.56072	Down	26.1669	3.13137e-07	2.48852e-06	Other / uncategorised
S1 vs DC	A0A0G2JW88	A0A0G2JW88_RAT	Map4	Microtubule-associated protein	Rattus norvegicus	2201	94	37	3.68e-05	1.52741e-05	2.40931	1.26862	Up	26.1561	3.14907e-07	2.48852e-06	Cytoskeleton
S1 vs DC	A0A1S3GGN3	A0A1S3GGN3_DIPOR	Hnrnpa1	Helix-destabilizing protein	Dipodomys ordii	320	228	133	0.000614645	0.000377638	1.6276	0.702749	Up	26.1479	3.16241e-07	2.48852e-06	Other / uncategorised
S1 vs DC	P04256	ROA1_RAT	Hnrnpa1	Heterogeneous nuclear ribonucleoprotein A1	Rattus norvegicus	320	228	133	0.000614645	0.000377638	1.6276	0.702749	Up	26.1479	3.16241e-07	2.48852e-06	Other / uncategorised
S1 vs DC	Q6P6G9	Q6P6G9_RAT	Hnrnpa1	Helix-destabilizing protein	Rattus norvegicus	313	228	133	0.000628391	0.000386084	1.6276	0.702749	Up	26.1479	3.16241e-07	2.48852e-06	Other / uncategorised
S1 vs DC	A0A0P6JBQ6	A0A0P6JBQ6_HETGA	HNRNPA1	Helix-destabilizing protein	Heterocephalus glaber	373	228	133	0.000527309	0.000323979	1.6276	0.702748	Up	26.1479	3.16241e-07	2.48852e-06	Other / uncategorised
S1 vs DC	Q68FX0	IDH3B_RAT	Idh3B	Isocitrate dehydrogenase [NAD] subunit beta, mitochondrial	Rattus norvegicus	385	79	157	0.000177013	0.000370521	0.477741	-1.0657	Down	25.6009	4.19846e-07	3.22695e-06	Mitochondrial / OXPHOS
S1 vs DC	Q05962	ADT1_RAT	Slc25a4	ADP/ATP translocase 1	Rattus norvegicus	298	493	670	0.00142715	0.00204283	0.698614	-0.517432	Down	25.5571	4.29492e-07	3.26315e-06	Other / uncategorised
S1 vs DC	Q6P9Y4	Q6P9Y4_RAT	Slc25a4	ADP/ATP translocase	Rattus norvegicus	298	493	670	0.00142715	0.00204283	0.698614	-0.517432	Down	25.5571	4.29492e-07	3.26315e-06	Other / uncategorised
S1 vs DC	A0A0G2K568	A0A0G2K568_RAT	Crym	Ketimine reductase mu-crystallin	Rattus norvegicus	311	7	40	1.94e-05	0.000116862	0.166008	-2.59068	Down	25.3087	4.88511e-07	3.69035e-06	Other / uncategorised
S1 vs DC	A0A0G2K5C6	A0A0G2K5C6_RAT	Map1a	Microtubule-associated protein 1A	Rattus norvegicus	3014	635	473	0.000181748	0.000142591	1.27461	0.350057	Up	25.2481	5.0408e-07	3.76494e-06	Cytoskeleton
S1 vs DC	G3V7U2	G3V7U2_RAT	Map1a	Microtubule-associated protein 1 A, isoform CRA_c	Rattus norvegicus	2776	635	473	0.00019733	0.000154816	1.27461	0.350056	Up	25.2481	5.0408e-07	3.76494e-06	Cytoskeleton
S1 vs DC	O88767	PARK7_RAT	Park7	Parkinson disease protein 7 homolog	Rattus norvegicus	189	267	165	0.00121868	0.000793225	1.53636	0.619514	Up	25.2279	5.09394e-07	3.78325e-06	Other / uncategorised
S1 vs DC	P14408	FUMH_RAT	Fh	Fumarate hydratase, mitochondrial	Rattus norvegicus	507	162	85	0.000275643	0.00015233	1.80951	0.855602	Up	25.0957	5.45542e-07	4.0067e-06	Mitochondrial / OXPHOS
S1 vs DC	P14408-2	FUMH_RAT	Fh	Isoform Cytoplasmic of Fumarate hydratase, mitochondrial	Rattus norvegicus	467	162	85	0.000299252	0.000165377	1.80951	0.855599	Up	25.0957	5.45542e-07	4.0067e-06	Mitochondrial / OXPHOS
S1 vs DC	P18418	CALR_RAT	Calr	Calreticulin	Rattus norvegicus	416	279	175	0.000578562	0.000382225	1.51367	0.59805	Up	24.9709	5.82037e-07	4.25112e-06	Other / uncategorised
S1 vs DC	G5BU67	G5BU67_HETGA	GW7_07398	ADP/ATP translocase	Heterocephalus glaber	298	389	543	0.00112609	0.00165561	0.680166	-0.556041	Down	24.2645	8.39709e-07	6.0661e-06	Other / uncategorised
S1 vs DC	Q09073	ADT2_RAT	Slc25a5	ADP/ATP translocase 2	Rattus norvegicus	298	389	543	0.00112609	0.00165561	0.680166	-0.556041	Down	24.2645	8.39709e-07	6.0661e-06	Other / uncategorised
S1 vs DC	A0A1S3EZB8	A0A1S3EZB8_DIPOR	Ap2b1	AP complex subunit beta	Dipodomys ordii	937	146	243	0.000134416	0.000235636	0.57044	-0.809852	Down	23.6159	1.17614e-06	8.27051e-06	Other / uncategorised
S1 vs DC	P62944	AP2B1_RAT	Ap2b1	AP-2 complex subunit beta	Rattus norvegicus	937	146	243	0.000134416	0.000235636	0.57044	-0.809852	Down	23.6159	1.17614e-06	8.27051e-06	Other / uncategorised
S1 vs DC	A0A0P6JDY3	A0A0P6JDY3_HETGA	AP2B1	AP complex subunit beta	Heterocephalus glaber	951	146	243	0.000132438	0.000232167	0.570444	-0.809844	Down	23.6159	1.17614e-06	8.27051e-06	Other / uncategorised
S1 vs DC	P62944-2	AP2B1_RAT	Ap2b1	Isoform 2 of AP-2 complex subunit beta	Rattus norvegicus	951	146	243	0.000132438	0.000232167	0.570444	-0.809844	Down	23.6159	1.17614e-06	8.27051e-06	Other / uncategorised
S1 vs DC	Q3ZB97	Q3ZB97_RAT	Ap2b1	AP complex subunit beta	Rattus norvegicus	951	146	243	0.000132438	0.000232167	0.570444	-0.809844	Down	23.6159	1.17614e-06	8.27051e-06	Other / uncategorised
S1 vs DC	Q9Z0W5	PACN1_RAT	Pacsin1	Protein kinase C and casein kinase substrate in neurons protein 1	Rattus norvegicus	441	426	300	0.000833317	0.000618097	1.3482	0.431032	Up	23.1183	1.52333e-06	1.05103e-05	Other / uncategorised
S1 vs DC	A0A0N8ETH2	A0A0N8ETH2_HETGA	HNRNPA3	Heterogeneous nuclear ribonucleoprotein A3	Heterocephalus glaber	378	225	137	0.000513488	0.000329308	1.55929	0.640891	Up	22.3961	2.21821e-06	1.48105e-05	Other / uncategorised
S1 vs DC	A0A1S3G8F9	A0A1S3G8F9_DIPOR	Hnrnpa3	heterogeneous nuclear ribonucleoprotein A3 isoform X1	Dipodomys ordii	379	225	137	0.000512133	0.00032844	1.55929	0.640891	Up	22.3961	2.21821e-06	1.48105e-05	Other / uncategorised
S1 vs DC	Q6URK4	ROA3_RAT	Hnrnpa3	Heterogeneous nuclear ribonucleoprotein A3	Rattus norvegicus	379	225	137	0.000512133	0.00032844	1.55929	0.640891	Up	22.3961	2.21821e-06	1.48105e-05	Other / uncategorised
S1 vs DC	P07483	FABPH_RAT	Fabp3	Fatty acid-binding protein, heart	Rattus norvegicus	133	102	46	0.000661588	0.000314254	2.10527	1.074	Up	22.2235	2.42688e-06	1.60417e-05	Lipid / sphingolipid metabolism
S1 vs DC	D4A5L9	D4A5L9_RAT		Cytochrome c domain-containing protein	Rattus norvegicus	105	256	162	0.00210325	0.00140184	1.50034	0.585292	Up	22.1638	2.50348e-06	1.63034e-05	Mitochondrial / OXPHOS
S1 vs DC	P62898	CYC_RAT	Cycs	Cytochrome c, somatic	Rattus norvegicus	105	256	162	0.00210325	0.00140184	1.50034	0.585292	Up	22.1638	2.50348e-06	1.63034e-05	Mitochondrial / OXPHOS
S1 vs DC	A0A1S3FTQ6	A0A1S3FTQ6_DIPOR	LOC105991774	cytochrome c, somatic	Dipodomys ordii	106	256	162	0.0020834	0.00138862	1.50034	0.585291	Up	22.1638	2.50348e-06	1.63034e-05	Mitochondrial / OXPHOS
S1 vs DC	A0A091DPN3	A0A091DPN3_FUKDA	H920_04430	Complexin-2	Fukomys damarensis	134	189	110	0.00121674	0.000745868	1.6313	0.706024	Up	21.8287	2.98107e-06	1.90385e-05	Other / uncategorised
S1 vs DC	A0A1S3F653	A0A1S3F653_DIPOR	Cplx2	complexin-2	Dipodomys ordii	134	189	110	0.00121674	0.000745868	1.6313	0.706024	Up	21.8287	2.98107e-06	1.90385e-05	Other / uncategorised
S1 vs DC	G5BPY2	G5BPY2_HETGA	CPLX2	Complexin-2	Heterocephalus glaber	134	189	110	0.00121674	0.000745868	1.6313	0.706024	Up	21.8287	2.98107e-06	1.90385e-05	Other / uncategorised
S1 vs DC	P84087	CPLX2_RAT	Cplx2	Complexin-2	Rattus norvegicus	134	189	110	0.00121674	0.000745868	1.6313	0.706024	Up	21.8287	2.98107e-06	1.90385e-05	Other / uncategorised
S1 vs DC	P55053	FABP5_RAT	Fabp5	Fatty acid-binding protein 5	Rattus norvegicus	135	40	9	0.000255603	6.05735e-05	4.21972	2.07715	Up	21.464	3.60537e-06	2.29149e-05	Lipid / sphingolipid metabolism
S1 vs DC	D3ZDU5	D3ZDU5_RAT	Pfn2	Profilin	Rattus norvegicus	148	65	23	0.000378871	0.000141202	2.68319	1.42395	Up	21.2574	4.0156e-06	2.52791e-05	Other / uncategorised
S1 vs DC	Q9EPC6	PROF2_RAT	Pfn2	Profilin-2	Rattus norvegicus	140	65	23	0.00040052	0.00014927	2.68318	1.42395	Up	21.2574	4.0156e-06	2.52791e-05	Other / uncategorised
S1 vs DC	G5BG09	G5BG09_HETGA	GW7_06811	Purkinje cell protein 4 (Fragment)	Heterocephalus glaber	59	133	69	0.00194464	0.0010626	1.83007	0.871899	Up	21.2006	4.1364e-06	2.54341e-05	Other / uncategorised
S1 vs DC	Q8CHN7	Q8CHN7_RAT	Pcp4	Calmodulin regulator protein PCP4	Rattus norvegicus	94	133	69	0.00122057	0.000666953	1.83007	0.871899	Up	21.2006	4.1364e-06	2.54341e-05	Calcium signalling
S1 vs DC	A0A0P6J062	A0A0P6J062_HETGA	PCP4	Purkinje cell protein 4	Heterocephalus glaber	62	133	69	0.00185054	0.00101119	1.83007	0.871899	Up	21.2006	4.1364e-06	2.54341e-05	Other / uncategorised
S1 vs DC	A0A1S3G455	A0A1S3G455_DIPOR	Pcp4	Purkinje cell protein 4	Dipodomys ordii	62	133	69	0.00185054	0.00101119	1.83007	0.871899	Up	21.2006	4.1364e-06	2.54341e-05	Other / uncategorised
S1 vs DC	P63055	PCP4_RAT	Pcp4	Calmodulin regulator protein PCP4	Rattus norvegicus	62	133	69	0.00185054	0.00101119	1.83007	0.871899	Up	21.2006	4.1364e-06	2.54341e-05	Calcium signalling
S1 vs DC	Q5U300	UBA1_RAT	Uba1	Ubiquitin-like modifier-activating enzyme 1	Rattus norvegicus	1058	81	151	6.6e-05	0.000129678	0.508954	-0.974393	Down	20.8518	4.96214e-06	3.00915e-05	Proteostasis / ubiquitin
S1 vs DC	G5ANG4	G5ANG4_HETGA	SLC25A12	Calcium-binding mitochondrial carrier protein Aralar1	Heterocephalus glaber	678	117	199	0.000148866	0.000266684	0.558211	-0.841119	Down	20.8214	5.04173e-06	3.04346e-05	Mitochondrial / OXPHOS; Calcium signalling
S1 vs DC	A0A0G2JUC7	A0A0G2JUC7_RAT	Dctn2	Dynactin subunit 2	Rattus norvegicus	420	240	152	0.000492948	0.000328828	1.49911	0.584104	Up	20.7131	5.33499e-06	3.20584e-05	Cytoskeleton
S1 vs DC	G3V8L3	G3V8L3_RAT	Lmna	Lamin A, isoform CRA_b	Rattus norvegicus	665	132	69	0.000171235	9.42761e-05	1.81631	0.861014	Up	20.6437	5.53175e-06	3.29413e-05	Other / uncategorised
S1 vs DC	P48679	LMNA_RAT	Lmna	Prelamin-A/C	Rattus norvegicus	665	132	69	0.000171235	9.42761e-05	1.81631	0.861014	Up	20.6437	5.53175e-06	3.29413e-05	Other / uncategorised
S1 vs DC	O08557	DDAH1_RAT	Ddah1	N(G),N(G)-dimethylarginine dimethylaminohydrolase 1	Rattus norvegicus	285	69	26	0.000208854	8.28901e-05	2.51965	1.33322	Up	20.5698	5.74971e-06	3.40857e-05	Other / uncategorised
S1 vs DC	A0A0G2JSR7	A0A0G2JSR7_RAT	Matr3	Matrin-3	Rattus norvegicus	845	64	23	6.53e-05	2.47312e-05	2.64039	1.40075	Up	20.4722	6.05048e-06	3.57086e-05	Other / uncategorised
S1 vs DC	A0A1S3EYZ1	A0A1S3EYZ1_DIPOR	Ppp1cb	Serine/threonine-protein phosphatase	Dipodomys ordii	327	48	102	0.000126629	0.000283417	0.446793	-1.16232	Down	19.4176	1.05037e-05	6.14422e-05	Amino acid metabolism
S1 vs DC	P62142	PP1B_RAT	Ppp1cb	Serine/threonine-protein phosphatase PP1-beta catalytic subunit	Rattus norvegicus	327	48	102	0.000126629	0.000283417	0.446793	-1.16232	Down	19.4176	1.05037e-05	6.14422e-05	Amino acid metabolism
S1 vs DC	Q68FR6	EF1G_RAT	Eef1g	Elongation factor 1-gamma	Rattus norvegicus	437	49	15	9.67e-05	3.11877e-05	3.10058	1.63254	Up	19.3261	1.10192e-05	6.41734e-05	Translation / transcription
S1 vs DC	A0A1S3EMX1	A0A1S3EMX1_DIPOR	Atp6v1h	V-type proton ATPase subunit H	Dipodomys ordii	483	42	93	7.5e-05	0.000174948	0.428698	-1.22197	Down	19.3131	1.10943e-05	6.43278e-05	Other / uncategorised
S1 vs DC	A0A0H2UHM5	A0A0H2UHM5_RAT	Pdia3	Protein disulfide-isomerase	Rattus norvegicus	510	306	209	0.000517596	0.000372349	1.39008	0.475171	Up	19.2517	1.14568e-05	6.58517e-05	Other / uncategorised
S1 vs DC	P11598	PDIA3_RAT	Pdia3	Protein disulfide-isomerase A3	Rattus norvegicus	505	306	209	0.00052272	0.000376036	1.39008	0.475169	Up	19.2517	1.14568e-05	6.58517e-05	Other / uncategorised
S1 vs DC	I6L9G6	I6L9G6_RAT	Tardbp	TAR DNA-binding protein 43	Rattus norvegicus	285	8	36	2.42e-05	0.000114771	0.210855	-2.24568	Down	19.0296	1.28708e-05	7.30267e-05	Other / uncategorised
S1 vs DC	A0A091DKG3	A0A091DKG3_FUKDA	H920_06978	TAR DNA-binding protein 43	Fukomys damarensis	414	8	36	1.67e-05	7.90089e-05	0.211368	-2.24217	Down	19.0296	1.28708e-05	7.30267e-05	Other / uncategorised
S1 vs DC	G5C522	G5C522_HETGA	TARDBP	TAR DNA-binding protein 43	Heterocephalus glaber	414	8	36	1.67e-05	7.90089e-05	0.211368	-2.24217	Down	19.0296	1.28708e-05	7.30267e-05	Other / uncategorised
S1 vs DC	P11030	ACBP_RAT	Dbi	Acyl-CoA-binding protein	Rattus norvegicus	87	212	133	0.00210211	0.00138901	1.51338	0.597779	Up	18.9582	1.33616e-05	7.54871e-05	Other / uncategorised
S1 vs DC	P31647	S6A11_RAT	Slc6a11	Sodium- and chloride-dependent GABA transporter 3	Rattus norvegicus	627	73	30	0.000100437	4.34738e-05	2.31029	1.20807	Up	18.8939	1.38193e-05	7.77407e-05	Other / uncategorised
S1 vs DC	A0A1S3FN45	A0A1S3FN45_DIPOR	Ptges3	prostaglandin E synthase 3	Dipodomys ordii	160	33	7	0.000177923	3.97514e-05	4.4759	2.16218	Up	18.5829	1.62674e-05	9.03595e-05	Other / uncategorised
S1 vs DC	B2GV92	B2GV92_RAT	Ptges3	Ptges3 protein	Rattus norvegicus	160	33	7	0.000177923	3.97514e-05	4.4759	2.16218	Up	18.5829	1.62674e-05	9.03595e-05	Other / uncategorised
S1 vs DC	P83868	TEBP_RAT	Ptges3	Prostaglandin E synthase 3	Rattus norvegicus	160	33	7	0.000177923	3.97514e-05	4.4759	2.16218	Up	18.5829	1.62674e-05	9.03595e-05	Other / uncategorised
S1 vs DC	D3ZC55	D3ZC55_RAT	Hspa12a	Heat shock 70kDa protein 12A (Predicted), isoform CRA_a	Rattus norvegicus	675	86	153	0.000109909	0.00020595	0.533668	-0.905984	Down	18.4608	1.73439e-05	9.55647e-05	Proteostasis / ubiquitin
S1 vs DC	A0A0G2K6P4	A0A0G2K6P4_RAT	Hmg1l1	High mobility group protein 1	Rattus norvegicus	214	64	25	0.000257992	0.000106145	2.43056	1.28129	Up	18.0289	2.17581e-05	0.000114144	Other / uncategorised
S1 vs DC	D3ZXR5	D3ZXR5_RAT	Hmgb1	High mobility group protein 1	Rattus norvegicus	214	64	25	0.000257992	0.000106145	2.43056	1.28129	Up	18.0289	2.17581e-05	0.000114144	Other / uncategorised
S1 vs DC	A0A091DMI8	A0A091DMI8_FUKDA	H920_05247	High mobility group protein 1	Fukomys damarensis	215	64	25	0.000256792	0.000105651	2.43056	1.28129	Up	18.0289	2.17581e-05	0.000114144	Other / uncategorised
S1 vs DC	B4F758	B4F758_RAT	Hmgb1	High mobility group protein 1	Rattus norvegicus	215	64	25	0.000256792	0.000105651	2.43056	1.28129	Up	18.0289	2.17581e-05	0.000114144	Other / uncategorised
S1 vs DC	G5AVZ3	G5AVZ3_HETGA	GW7_13551	High mobility group protein B1	Heterocephalus glaber	215	64	25	0.000256792	0.000105651	2.43056	1.28129	Up	18.0289	2.17581e-05	0.000114144	Other / uncategorised
S1 vs DC	G5B268	G5B268_HETGA	HMGB1	High mobility group protein 1	Heterocephalus glaber	215	64	25	0.000256792	0.000105651	2.43056	1.28129	Up	18.0289	2.17581e-05	0.000114144	Other / uncategorised
S1 vs DC	O88611	O88611_SPAEH	HMG1	High mobility group protein	Spalax ehrenbergi	215	64	25	0.000256792	0.000105651	2.43056	1.28129	Up	18.0289	2.17581e-05	0.000114144	Other / uncategorised
S1 vs DC	P63159	HMGB1_RAT	Hmgb1	High mobility group protein B1	Rattus norvegicus	215	64	25	0.000256792	0.000105651	2.43056	1.28129	Up	18.0289	2.17581e-05	0.000114144	Other / uncategorised
S1 vs DC	Q9QX40	Q9QX40_SPAEH	HMG1	High mobility group protein 1	Spalax ehrenbergi	215	64	25	0.000256792	0.000105651	2.43056	1.28129	Up	18.0289	2.17581e-05	0.000114144	Other / uncategorised
S1 vs DC	D3ZCR3	D3ZCR3_RAT	LOC108349189	High mobility group protein 1	Rattus norvegicus	213	64	25	0.000259203	0.000106644	2.43056	1.28129	Up	18.0289	2.17581e-05	0.000114144	Other / uncategorised
S1 vs DC	A0A1S3G3X5	A0A1S3G3X5_DIPOR	Hmgb1	High mobility group protein 1	Dipodomys ordii	221	64	25	0.00024982	0.000102783	2.43055	1.28129	Up	18.0289	2.17581e-05	0.000114144	Other / uncategorised
S1 vs DC	F1LQN3	F1LQN3_RAT	Rtn4	Reticulon	Rattus norvegicus	1163	128	70	9.49e-05	5.4688e-05	1.7353	0.795183	Up	17.7577	2.50898e-05	0.000130374	Other / uncategorised
S1 vs DC	Q9JK11	RTN4_RAT	Rtn4	Reticulon-4	Rattus norvegicus	1163	128	70	9.49e-05	5.4688e-05	1.7353	0.795183	Up	17.7577	2.50898e-05	0.000130374	Other / uncategorised
S1 vs DC	A0A096MJE6	A0A096MJE6_RAT	Tnr	Tenascin R, isoform CRA_b	Rattus norvegicus	1358	403	295	0.000256003	0.000197377	1.29703	0.375208	Up	17.7533	2.51479e-05	0.000130374	Other / uncategorised
S1 vs DC	A0A0G2JSH9	A0A0G2JSH9_RAT	Prdx2	Peroxiredoxin-2	Rattus norvegicus	198	318	223	0.00138548	0.00102333	1.3539	0.437124	Up	17.6236	2.69229e-05	0.000139032	Other / uncategorised
S1 vs DC	Q64304	Q64304_RATLE	lLAT	LLAT protein	Rattus leucopus	527	34	8	5.57e-05	1.37928e-05	4.03833	2.01376	Up	17.553	2.79415e-05	0.000143173	Other / uncategorised
S1 vs DC	A0A0H2UHQ0	A0A0H2UHQ0_RAT	Slc3a2	4F2 cell-surface antigen heavy chain	Rattus norvegicus	566	34	8	5.18e-05	1.28424e-05	4.0335	2.01203	Up	17.553	2.79415e-05	0.000143173	Other / uncategorised
S1 vs DC	P11507-2	AT2A2_RAT	Atp2a2	Isoform 2 of Sarcoplasmic/endoplasmic reticulum calcium ATPase 2	Rattus norvegicus	997	29	70	2.51e-05	6.37936e-05	0.393457	-1.34572	Down	17.1473	3.45905e-05	0.00017588	Calcium signalling
S1 vs DC	P11507	AT2A2_RAT	Atp2a2	Sarcoplasmic/endoplasmic reticulum calcium ATPase 2	Rattus norvegicus	1043	29	70	2.4e-05	6.09801e-05	0.393571	-1.3453	Down	17.1473	3.45905e-05	0.00017588	Calcium signalling
S1 vs DC	E9PTX9	E9PTX9_RAT	Slc12a2	Solute carrier family 12 member 2	Rattus norvegicus	1203	42	13	3.01e-05	9.81865e-06	3.06559	1.61617	Up	16.3485	5.26987e-05	0.000264896	Other / uncategorised
S1 vs DC	Q9QX10	Q9QX10_RAT	Slc12a2	Na-K-Cl cotransporter	Rattus norvegicus	1203	42	13	3.01e-05	9.81865e-06	3.06559	1.61617	Up	16.3485	5.26987e-05	0.000264896	Other / uncategorised
S1 vs DC	M0RAQ6	M0RAQ6_RAT	Hk1	Hexokinase	Rattus norvegicus	893	396	522	0.000382545	0.000531121	0.72026	-0.47341	Down	16.2843	5.45151e-05	0.000272988	Glycolysis / carbohydrate metabolism
S1 vs DC	F1LMH0	F1LMH0_RAT	Sept3	Septin	Rattus norvegicus	358	15	46	3.61e-05	0.000116748	0.309213	-1.69333	Down	16.245	5.56549e-05	0.0002766	Other / uncategorised
S1 vs DC	Q9WU34	SEPT3_RAT	Septin3	Neuronal-specific septin-3	Rattus norvegicus	358	15	46	3.61e-05	0.000116748	0.309213	-1.69333	Down	16.245	5.56549e-05	0.0002766	Other / uncategorised
S1 vs DC	P13221	AATC_RAT	Got1	Aspartate aminotransferase, cytoplasmic	Rattus norvegicus	413	385	509	0.000804174	0.0011198	0.718139	-0.477666	Down	16.2065	5.67985e-05	0.000281227	Amino acid metabolism
S1 vs DC	A0A0G2JVB0	A0A0G2JVB0_RAT	Slc2a3	Solute carrier family 2, facilitated glucose transporter member 3	Rattus norvegicus	495	8	33	1.39e-05	6.05735e-05	0.229473	-2.1236	Down	16.1486	5.85623e-05	0.000285681	Glycolysis / carbohydrate metabolism
S1 vs DC	A0A0G2JX37	A0A0G2JX37_RAT	Slc2a3	Solute carrier family 2, facilitated glucose transporter member 3	Rattus norvegicus	482	8	33	1.43e-05	6.22072e-05	0.229877	-2.12107	Down	16.1486	5.85623e-05	0.000285681	Glycolysis / carbohydrate metabolism
S1 vs DC	A0A0G2JSJ3	A0A0G2JSJ3_RAT	Slc2a3	Solute carrier family 2 (Facilitated glucose transporter), member 3	Rattus norvegicus	493	8	33	1.4e-05	6.08193e-05	0.23019	-2.1191	Down	16.1486	5.85623e-05	0.000285681	Glycolysis / carbohydrate metabolism
S1 vs DC	Q99MC0	PP14A_RAT	Ppp1r14a	Protein phosphatase 1 regulatory subunit 14A	Rattus norvegicus	147	40	12	0.000234737	7.41717e-05	3.16478	1.66211	Up	16.1532	5.84202e-05	0.000285681	Other / uncategorised
S1 vs DC	Q6P6R2	DLDH_RAT	Dld	Dihydrolipoyl dehydrogenase, mitochondrial	Rattus norvegicus	509	181	267	0.000306761	0.000476615	0.643625	-0.635709	Down	15.8776	6.75754e-05	0.000328437	Mitochondrial / OXPHOS
S1 vs DC	A0A1S3GJA3	A0A1S3GJA3_DIPOR	Slc25a22	mitochondrial glutamate carrier 1	Dipodomys ordii	322	19	52	5.09e-05	0.000146731	0.346894	-1.52743	Down	15.6584	7.58734e-05	0.000367416	Mitochondrial / OXPHOS; Amino acid metabolism
S1 vs DC	A0A1S3GE51	A0A1S3GE51_DIPOR	Sept5	Septin	Dipodomys ordii	378	61	113	0.000139212	0.000271619	0.512526	-0.964303	Down	15.3321	9.01699e-05	0.000433471	Other / uncategorised
S1 vs DC	A0A0G2JSV2	A0A0G2JSV2_RAT	Cbr1	Carbonyl reductase [NADPH] 1-like	Rattus norvegicus	277	9	34	2.8e-05	0.000111525	0.251064	-1.99387	Down	15.2729	9.30416e-05	0.00044245	Other / uncategorised
S1 vs DC	M0R3X6	M0R3X6_RAT	LOC102556347	Carbonyl reductase [NADPH] 1-like	Rattus norvegicus	277	9	34	2.8e-05	0.000111525	0.251064	-1.99387	Down	15.2729	9.30416e-05	0.00044245	Other / uncategorised
S1 vs DC	P47727	CBR1_RAT	Cbr1	Carbonyl reductase [NADPH] 1	Rattus norvegicus	277	9	34	2.8e-05	0.000111525	0.251064	-1.99387	Down	15.2729	9.30416e-05	0.00044245	Other / uncategorised
S1 vs DC	A0A1S3EM51	A0A1S3EM51_DIPOR	Ntm	neurotrimin isoform X3	Dipodomys ordii	344	29	67	7.27e-05	0.000176966	0.410813	-1.28345	Down	15.1326	0.000100217	0.00046981	Other / uncategorised
S1 vs DC	Q62718	NTRI_RAT	Ntm	Neurotrimin	Rattus norvegicus	344	29	67	7.27e-05	0.000176966	0.410813	-1.28345	Down	15.1326	0.000100217	0.00046981	Other / uncategorised
S1 vs DC	A0A1S3EKW1	A0A1S3EKW1_DIPOR	Ntm	neurotrimin isoform X2	Dipodomys ordii	355	29	67	7.05e-05	0.000171483	0.41112	-1.28237	Down	15.1326	0.000100217	0.00046981	Other / uncategorised
S1 vs DC	A0A1S3EKZ1	A0A1S3EKZ1_DIPOR	Ntm	neurotrimin isoform X1	Dipodomys ordii	355	29	67	7.05e-05	0.000171483	0.41112	-1.28237	Down	15.1326	0.000100217	0.00046981	Other / uncategorised
S1 vs DC	D4A5G8	D4A5G8_RAT	Pdha1l1	Pyruvate dehydrogenase E1 component subunit alpha	Rattus norvegicus	390	169	250	0.000373819	0.000582438	0.641818	-0.639764	Down	15.0655	0.000103842	0.000479995	Glycolysis / carbohydrate metabolism
S1 vs DC	P26284	ODPA_RAT	Pdha1	Pyruvate dehydrogenase E1 component subunit alpha, somatic form, mitochondrial	Rattus norvegicus	390	169	250	0.000373819	0.000582438	0.641818	-0.639764	Down	15.0655	0.000103842	0.000479995	Mitochondrial / OXPHOS; Glycolysis / carbohydrate metabolism
S1 vs DC	Q4FZZ4	Q4FZZ4_RAT	Pdha1	Pyruvate dehydrogenase E1 component subunit alpha	Rattus norvegicus	390	169	250	0.000373819	0.000582438	0.641818	-0.639764	Down	15.0655	0.000103842	0.000479995	Glycolysis / carbohydrate metabolism
S1 vs DC	A0A091DQ77	A0A091DQ77_FUKDA	H920_13633	Pyruvate dehydrogenase E1 component subunit alpha	Fukomys damarensis	387	169	250	0.000376717	0.000586953	0.641818	-0.639763	Down	15.0655	0.000103842	0.000479995	Glycolysis / carbohydrate metabolism
S1 vs DC	A0A091CW52	A0A091CW52_FUKDA	OLA1	Obg-like ATPase 1	Fukomys damarensis	396	16	46	3.49e-05	0.000105545	0.330665	-1.59656	Down	14.8833	0.00011437	0.000523175	Other / uncategorised
S1 vs DC	A0A1S3GA03	A0A1S3GA03_DIPOR	Ola1	Obg-like ATPase 1	Dipodomys ordii	396	16	46	3.49e-05	0.000105545	0.330665	-1.59656	Down	14.8833	0.00011437	0.000523175	Other / uncategorised
S1 vs DC	A0JPJ7	OLA1_RAT	Ola1	Obg-like ATPase 1	Rattus norvegicus	396	16	46	3.49e-05	0.000105545	0.330665	-1.59656	Down	14.8833	0.00011437	0.000523175	Other / uncategorised
S1 vs DC	A0A0P6JM27	A0A0P6JM27_HETGA	ARPC4	Actin-related protein 2/3 complex subunit 4	Heterocephalus glaber	168	17	47	8.73e-05	0.000254192	0.343441	-1.54187	Down	14.3688	0.000150268	0.000680323	Cytoskeleton
S1 vs DC	A0A1S3EPR0	A0A1S3EPR0_DIPOR	Arpc4	Actin-related protein 2/3 complex subunit 4	Dipodomys ordii	168	17	47	8.73e-05	0.000254192	0.343441	-1.54187	Down	14.3688	0.000150268	0.000680323	Cytoskeleton
S1 vs DC	B2RZ72	B2RZ72_RAT	Arpc4	Actin-related protein 2/3 complex subunit 4	Rattus norvegicus	168	17	47	8.73e-05	0.000254192	0.343441	-1.54187	Down	14.3688	0.000150268	0.000680323	Cytoskeleton
S1 vs DC	A0A0G2K8K0	A0A0G2K8K0_RAT	Sfpq	Splicing factor proline and glutamine-rich	Rattus norvegicus	696	60	26	7.44e-05	3.39421e-05	2.19197	1.13223	Up	14.1167	0.000171808	0.000769931	Amino acid metabolism; Translation / transcription
S1 vs DC	A0A1S3GNG6	A0A1S3GNG6_DIPOR	Sfpq	splicing factor, proline- and glutamine-rich isoform X1	Dipodomys ordii	701	60	26	7.38e-05	3.37e-05	2.18991	1.13087	Up	14.1167	0.000171808	0.000769931	Amino acid metabolism; Translation / transcription
S1 vs DC	Q4KM71	Q4KM71_RAT	Sfpq	Splicing factor proline/glutamine rich (Polypyrimidine tract binding protein associated)	Rattus norvegicus	699	60	26	7.4e-05	3.37964e-05	2.18958	1.13066	Up	14.1167	0.000171808	0.000769931	Amino acid metabolism; Translation / transcription
S1 vs DC	P05708	HXK1_RAT	Hk1	Hexokinase-1	Rattus norvegicus	918	504	635	0.000473617	0.0006285	0.753568	-0.408191	Down	13.9974	0.000183064	0.000817602	Glycolysis / carbohydrate metabolism
S1 vs DC	G3V733	G3V733_RAT	Syn2	Synapsin II, isoform CRA_a	Rattus norvegicus	586	576	715	0.000847938	0.00110862	0.764859	-0.386734	Down	13.8278	0.000200353	0.000888813	Synaptic / neurotransmission
S1 vs DC	Q63537	SYN2_RAT	Syn2	Synapsin-2	Rattus norvegicus	586	576	715	0.000847938	0.00110862	0.764859	-0.386734	Down	13.8278	0.000200353	0.000888813	Synaptic / neurotransmission
S1 vs DC	B5DFG5	B5DFG5_RAT	Sept6	Septin	Rattus norvegicus	427	67	118	0.000135359	0.000251089	0.539087	-0.89141	Down	13.8039	0.000202915	0.000897171	Other / uncategorised
S1 vs DC	O88600	HSP74_RAT	Hspa4	Heat shock 70 kDa protein 4	Rattus norvegicus	840	112	176	0.000115021	0.000190374	0.604185	-0.726939	Down	13.7925	0.000204147	0.00089961	Proteostasis / ubiquitin
S1 vs DC	Q68FY0	QCR1_RAT	Uqcrc1	Cytochrome b-c1 complex subunit 1, mitochondrial	Rattus norvegicus	480	217	303	0.000389994	0.000573555	0.679959	-0.556481	Down	13.5556	0.000231593	0.00101716	Mitochondrial / OXPHOS
S1 vs DC	A0A1S3GZX0	A0A1S3GZX0_DIPOR	Phb	Prohibitin	Dipodomys ordii	272	156	99	0.00049476	0.000330705	1.49608	0.581185	Up	13.3578	0.000257354	0.00112284	Other / uncategorised
S1 vs DC	P67779	PHB_RAT	Phb	Prohibitin	Rattus norvegicus	272	156	99	0.00049476	0.000330705	1.49608	0.581185	Up	13.3578	0.000257354	0.00112284	Other / uncategorised
S1 vs DC	Q06647	ATPO_RAT	Atp5po	ATP synthase subunit O, mitochondrial	Rattus norvegicus	213	117	181	0.000473855	0.000772099	0.613723	-0.70434	Down	13.3037	0.000264886	0.00115191	Mitochondrial / OXPHOS
S1 vs DC	F1LMY3	F1LMY3_RAT	Ptprz1	Protein-tyrosine-phosphatase	Rattus norvegicus	2316	63	29	2.35e-05	1.13772e-05	2.06554	1.04652	Up	13.169	0.000284614	0.00122162	Amino acid metabolism
S1 vs DC	Q62656	PTPRZ_RAT	Ptprz1	Receptor-type tyrosine-protein phosphatase zeta	Rattus norvegicus	2316	63	29	2.35e-05	1.13772e-05	2.06554	1.04652	Up	13.169	0.000284614	0.00122162	Amino acid metabolism
S1 vs DC	Q62656-3	PTPRZ_RAT	Ptprz1	Isoform 3 of Receptor-type tyrosine-protein phosphatase zeta	Rattus norvegicus	1616	63	29	3.36e-05	1.63054e-05	2.06067	1.04311	Up	13.169	0.000284614	0.00122162	Amino acid metabolism
S1 vs DC	Q62656-2	PTPRZ_RAT	Ptprz1	Isoform 2 of Receptor-type tyrosine-protein phosphatase zeta	Rattus norvegicus	1463	63	29	3.71e-05	1.80106e-05	2.0599	1.04257	Up	13.169	0.000284614	0.00122162	Amino acid metabolism
S1 vs DC	F1LPB9	F1LPB9_RAT	Rph3a	Rabphilin-3A	Rattus norvegicus	684	51	21	6.43e-05	2.78957e-05	2.30501	1.20478	Up	13.1546	0.000286815	0.00122709	Other / uncategorised
S1 vs DC	A0A091E3U1	A0A091E3U1_FUKDA	H920_00637	60S acidic ribosomal protein P1	Fukomys damarensis	114	31	9	0.000234583	7.17318e-05	3.27028	1.70941	Up	12.9926	0.00031272	0.00132082	Translation / transcription
S1 vs DC	A0A1S3EUC2	A0A1S3EUC2_DIPOR	Rplp1	60S acidic ribosomal protein P1	Dipodomys ordii	114	31	9	0.000234583	7.17318e-05	3.27028	1.70941	Up	12.9926	0.00031272	0.00132082	Translation / transcription
S1 vs DC	G5C6T4	G5C6T4_HETGA	RPLP1	60S acidic ribosomal protein P1	Heterocephalus glaber	114	31	9	0.000234583	7.17318e-05	3.27028	1.70941	Up	12.9926	0.00031272	0.00132082	Translation / transcription
S1 vs DC	P19944	RLA1_RAT	Rplp1	60S acidic ribosomal protein P1	Rattus norvegicus	114	31	9	0.000234583	7.17318e-05	3.27028	1.70941	Up	12.9926	0.00031272	0.00132082	Translation / transcription
S1 vs DC	Q9JJW3	ATPMK_RAT	Atp5mk	ATP synthase membrane subunit K, mitochondrial	Rattus norvegicus	58	11	35	0.000163608	0.000548295	0.298394	-1.74471	Down	12.9542	0.000319199	0.00134053	Mitochondrial / OXPHOS
S1 vs DC	Q8K5B5	Q8K5B5_RAT	Slc1a2	Amino acid transporter	Rattus norvegicus	562	320	421	0.000491194	0.000680644	0.721661	-0.470607	Down	12.953	0.000319416	0.00134053	Amino acid metabolism
S1 vs DC	P47875	CSRP1_RAT	Csrp1	Cysteine and glycine-rich protein 1	Rattus norvegicus	193	172	113	0.000768795	0.00053198	1.44516	0.531227	Up	12.8295	0.000341189	0.00142738	Amino acid metabolism
S1 vs DC	P31596	EAA2_RAT	Slc1a2	Excitatory amino acid transporter 2	Rattus norvegicus	573	374	482	0.000563062	0.000764305	0.736698	-0.440854	Down	12.7488	0.00035624	0.00148564	Amino acid metabolism
S1 vs DC	P15205	MAP1B_RAT	Map1b	Microtubule-associated protein 1B	Rattus norvegicus	2461	441	345	0.000154585	0.000127374	1.21363	0.279327	Up	12.6232	0.000380983	0.00158383	Cytoskeleton
S1 vs DC	Q5M7T6	Q5M7T6_RAT	Atp6v0d1	V-type proton ATPase subunit	Rattus norvegicus	351	113	174	0.000277722	0.000450418	0.616587	-0.697625	Down	12.5412	0.000398081	0.00164973	Other / uncategorised
S1 vs DC	B2RZ37	REEP5_RAT	Reep5	Receptor expression-enhancing protein 5	Rattus norvegicus	189	39	14	0.000178009	6.73039e-05	2.64485	1.40319	Up	12.4947	0.000408102	0.00168597	Other / uncategorised
S1 vs DC	P62959	HINT1_RAT	Hint1	Histidine triad nucleotide-binding protein 1	Rattus norvegicus	126	87	141	0.000595646	0.00101677	0.585822	-0.771466	Down	12.4475	0.000418554	0.00172377	Other / uncategorised
S1 vs DC	B2RYS2	B2RYS2_RAT	Uqcrb	Cytochrome b-c1 complex subunit 7	Rattus norvegicus	111	164	108	0.00127456	0.000884046	1.44174	0.527806	Up	12.112	0.000500979	0.00203783	Mitochondrial / OXPHOS
S1 vs DC	P37377-2	SYUA_RAT	Snca	Isoform Syn2 of Alpha-synuclein	Rattus norvegicus	149	278	369	0.00160953	0.00225016	0.715292	-0.483395	Down	12.0684	0.00051285	0.00205494	Other / uncategorised
S1 vs DC	A0A0A7HRT6	A0A0A7HRT6_HETGA		Alpha-synuclein	Heterocephalus glaber	140	278	369	0.00171299	0.00239482	0.715293	-0.483395	Down	12.0684	0.00051285	0.00205494	Other / uncategorised
S1 vs DC	P37377	SYUA_RAT	Snca	Alpha-synuclein	Rattus norvegicus	140	278	369	0.00171299	0.00239482	0.715293	-0.483395	Down	12.0684	0.00051285	0.00205494	Other / uncategorised
S1 vs DC	G5BZ66	G5BZ66_HETGA	GW7_20233	Alpha-synuclein	Heterocephalus glaber	121	278	369	0.00198198	0.00277086	0.715293	-0.483394	Down	12.0684	0.00051285	0.00205494	Other / uncategorised
S1 vs DC	P11980	KPYM_RAT	Pkm	Pyruvate kinase PKM	Rattus norvegicus	531	1320	1517	0.00214446	0.00259576	0.82614	-0.275542	Down	12.068	0.000512959	0.00205494	Glycolysis / carbohydrate metabolism
S1 vs DC	G3V6P8	G3V6P8_RAT	Gng12	Guanine nucleotide-binding protein subunit gamma	Rattus norvegicus	72	35	12	0.000419348	0.000151434	2.76918	1.46946	Up	11.957	0.000544427	0.00217442	Other / uncategorised
S1 vs DC	P29266	3HIDH_RAT	Hibadh	3-hydroxyisobutyrate dehydrogenase, mitochondrial	Rattus norvegicus	335	10	32	2.58e-05	8.67919e-05	0.297263	-1.75019	Down	11.9279	0.000553008	0.00219999	Mitochondrial / OXPHOS
S1 vs DC	Q6IMZ3	Q6IMZ3_RAT	Anxa6	Annexin	Rattus norvegicus	673	201	139	0.000257644	0.000187661	1.37292	0.457251	Up	11.924	0.000554159	0.00219999	Calcium signalling
S1 vs DC	B6DYQ7	B6DYQ7_RAT	Gstp1	GST class-pi	Rattus norvegicus	210	351	268	0.00144187	0.00115955	1.24348	0.314379	Up	11.9111	0.000558008	0.00220205	Other / uncategorised
S1 vs DC	P04906	GSTP1_RAT	Gstp1	Glutathione S-transferase P	Rattus norvegicus	210	351	268	0.00144187	0.00115955	1.24348	0.314379	Up	11.9111	0.000558008	0.00220205	Other / uncategorised
S1 vs DC	Q9QX81	Q9QX81_RAT	Hnrnpab	Heterogeneous nuclear ribonucleoprotein A/B	Rattus norvegicus	332	46	19	0.000119525	5.19984e-05	2.29863	1.20077	Up	11.801	0.000591984	0.00230856	Other / uncategorised
S1 vs DC	Q9Z0U8	Q9Z0U8_RAT	pRM10	Nucleic acid binding factor pRM10	Rattus norvegicus	298	46	19	0.000133162	5.7931e-05	2.29863	1.20077	Up	11.801	0.000591984	0.00230856	Other / uncategorised
S1 vs DC	O88311	O88311_RAT	alf-c1	AlF-C1	Rattus norvegicus	331	46	19	0.000119886	5.21554e-05	2.29863	1.20077	Up	11.801	0.000591984	0.00230856	Other / uncategorised
S1 vs DC	Q9QX80	Q9QX80_RAT	Hnrnpab	CArG-binding factor A	Rattus norvegicus	285	46	19	0.000139236	6.05735e-05	2.29863	1.20077	Up	11.801	0.000591984	0.00230856	Other / uncategorised
S1 vs DC	P12785	FAS_RAT	Fasn	Fatty acid synthase	Rattus norvegicus	2505	38	14	1.31e-05	5.07802e-06	2.57975	1.36723	Up	11.7199	0.000618342	0.00240426	Lipid / sphingolipid metabolism
S1 vs DC	P11980-2	KPYM_RAT	Pkm	Isoform M2 of Pyruvate kinase PKM	Rattus norvegicus	531	1165	1347	0.00189265	0.00230487	0.821152	-0.284279	Down	11.6936	0.000627159	0.00243139	Glycolysis / carbohydrate metabolism
S1 vs DC	B3DM95	B3DM95_RAT	Ptms	Parathymosin	Rattus norvegicus	102	114	69	0.000964149	0.000614643	1.56863	0.649507	Up	11.58	0.000666632	0.00256935	Other / uncategorised
S1 vs DC	P04550	PTMS_RAT	Ptms	Parathymosin	Rattus norvegicus	102	114	69	0.000964149	0.000614643	1.56863	0.649507	Up	11.58	0.000666632	0.00256935	Other / uncategorised
S1 vs DC	A0A091DU95	A0A091DU95_FUKDA	H920_12249	Septin	Fukomys damarensis	432	189	262	0.000377413	0.000551051	0.684897	-0.546041	Down	11.2449	0.000798437	0.00301581	Other / uncategorised
S1 vs DC	A0A0G2JZT5	A0A0G2JZT5_RAT	Sept7	Septin	Rattus norvegicus	437	189	262	0.000373095	0.000544746	0.684897	-0.54604	Down	11.2449	0.000798437	0.00301581	Other / uncategorised
S1 vs DC	A0A1S3GPJ9	A0A1S3GPJ9_DIPOR	Sept7	Septin	Dipodomys ordii	437	189	262	0.000373095	0.000544746	0.684897	-0.54604	Down	11.2449	0.000798437	0.00301581	Other / uncategorised
S1 vs DC	A2VCW8	A2VCW8_RAT	Sept7	Septin	Rattus norvegicus	437	189	262	0.000373095	0.000544746	0.684897	-0.54604	Down	11.2449	0.000798437	0.00301581	Other / uncategorised
S1 vs DC	A0A0P6K1A4	A0A0P6K1A4_HETGA	SEPT7	Septin	Heterocephalus glaber	436	189	262	0.000373951	0.000545995	0.684898	-0.546039	Down	11.2449	0.000798437	0.00301581	Other / uncategorised
S1 vs DC	F1LMC7	F1LMC7_RAT	Sept7	Septin	Rattus norvegicus	436	189	262	0.000373951	0.000545995	0.684898	-0.546039	Down	11.2449	0.000798437	0.00301581	Other / uncategorised
S1 vs DC	Q9WVC0	SEPT7_RAT	Septin7	Septin-7	Rattus norvegicus	436	189	262	0.000373951	0.000545995	0.684898	-0.546039	Down	11.2449	0.000798437	0.00301581	Other / uncategorised
S1 vs DC	F1LX07	F1LX07_RAT	Slc25a12	Solute carrier family 25 member 12	Rattus norvegicus	655	143	207	0.000188336	0.000287146	0.655889	-0.608477	Down	11.221	0.000808782	0.00304618	Other / uncategorised
S1 vs DC	A0A0G2JSZ5	A0A0G2JSZ5_RAT	Pdia6	Protein disulfide-isomerase A6	Rattus norvegicus	445	42	17	8.14e-05	3.47107e-05	2.3451	1.22965	Up	11.1562	0.000837501	0.00312941	Other / uncategorised
S1 vs DC	Q63081	PDIA6_RAT	Pdia6	Protein disulfide-isomerase A6	Rattus norvegicus	440	42	17	8.23e-05	3.51051e-05	2.34439	1.22921	Up	11.1562	0.000837501	0.00312941	Other / uncategorised
S1 vs DC	P10824	GNAI1_RAT	Gnai1	Guanine nucleotide-binding protein G(i) subunit alpha-1	Rattus norvegicus	354	144	208	0.000350912	0.000533868	0.657301	-0.605375	Down	11.1534	0.000838785	0.00312941	Other / uncategorised
S1 vs DC	G3V6X7	G3V6X7_RAT	LOC108348172	ProSAAS	Rattus norvegicus	260	159	106	0.000527549	0.00037043	1.42415	0.510103	Up	11.1447	0.000842714	0.00312941	Other / uncategorised
S1 vs DC	Q9QXU9	PCS1N_RAT	Pcsk1n	ProSAAS	Rattus norvegicus	260	159	106	0.000527549	0.00037043	1.42415	0.510103	Up	11.1447	0.000842714	0.00312941	Other / uncategorised
S1 vs DC	A0A0G2K0V8	A0A0G2K0V8_RAT	LOC100911422	Nuclear distribution protein C homolog	Rattus norvegicus	279	48	21	0.000148415	6.83895e-05	2.17014	1.11779	Up	11.0915	0.000867258	0.00319363	Other / uncategorised
S1 vs DC	Q63525	NUDC_RAT	Nudc	Nuclear migration protein nudC	Rattus norvegicus	332	48	21	0.000124722	5.74719e-05	2.17014	1.11779	Up	11.0915	0.000867258	0.00319363	Other / uncategorised
S1 vs DC	P70566	TMOD2_RAT	Tmod2	Tropomodulin-2	Rattus norvegicus	351	138	89	0.000339165	0.000230386	1.47216	0.557931	Up	11.0974	0.000864503	0.00319363	Other / uncategorised
S1 vs DC	F1M9V7	F1M9V7_RAT	Npepps	Aminopeptidase	Rattus norvegicus	920	49	88	4.59e-05	8.69098e-05	0.528134	-0.921025	Down	10.9206	0.000951014	0.00348266	Other / uncategorised
S1 vs DC	A0A1S3GS28	A0A1S3GS28_DIPOR	Eef1a1	Elongation factor 1-alpha	Dipodomys ordii	462	326	419	0.000608716	0.000824036	0.738701	-0.436938	Down	10.8512	0.000987296	0.00358573	Translation / transcription
S1 vs DC	M0R757	M0R757_RAT	LOC100360413	Elongation factor 1-alpha	Rattus norvegicus	462	326	419	0.000608716	0.000824036	0.738701	-0.436938	Down	10.8512	0.000987296	0.00358573	Translation / transcription
S1 vs DC	P62630	EF1A1_RAT	Eef1a1	Elongation factor 1-alpha 1	Rattus norvegicus	462	326	419	0.000608716	0.000824036	0.738701	-0.436938	Down	10.8512	0.000987296	0.00358573	Translation / transcription
S1 vs DC	F1M978	F1M978_RAT	Impa1	Inositol-1-monophosphatase	Rattus norvegicus	277	73	39	0.000227343	0.000127926	1.77714	0.829561	Up	10.7874	0.00102193	0.00369122	Other / uncategorised
S1 vs DC	P97697	IMPA1_RAT	Impa1	Inositol monophosphatase 1	Rattus norvegicus	277	73	39	0.000227343	0.000127926	1.77714	0.829561	Up	10.7874	0.00102193	0.00369122	Other / uncategorised
S1 vs DC	P41565	IDHG1_RAT	Idh3g	Isocitrate dehydrogenase [NAD] subunit gamma 1, mitochondrial	Rattus norvegicus	393	21	48	4.61e-05	0.000110974	0.415411	-1.26739	Down	10.6189	0.00111939	0.00401038	Mitochondrial / OXPHOS
S1 vs DC	Q5XIJ3	Q5XIJ3_RAT	Idh3g	Isocitrate dehydrogenase [NAD] subunit, mitochondrial	Rattus norvegicus	393	21	48	4.61e-05	0.000110974	0.415411	-1.26739	Down	10.6189	0.00111939	0.00401038	Mitochondrial / OXPHOS
S1 vs DC	A0A091DKP4	A0A091DKP4_FUKDA	H920_06950	Isocitrate dehydrogenase [NAD] subunit, mitochondrial	Fukomys damarensis	389	21	48	4.66e-05	0.000112116	0.415643	-1.26658	Down	10.6189	0.00111939	0.00401038	Mitochondrial / OXPHOS
S1 vs DC	Q5XIF3	NDUS4_RAT	Ndufs4	NADH dehydrogenase [ubiquinone] iron-sulfur protein 4, mitochondrial	Rattus norvegicus	175	86	49	0.000423935	0.000254409	1.66635	0.736695	Up	10.6	0.00113089	0.00404064	Mitochondrial / OXPHOS; Proteostasis / ubiquitin
S1 vs DC	A0A1S3EPE6	A0A1S3EPE6_DIPOR	Cadps	calcium-dependent secretion activator 1 isoform X3	Dipodomys ordii	1357	7	25	4.45e-06	1.67392e-05	0.265843	-1.91135	Down	10.5844	0.00114046	0.00404208	Calcium signalling
S1 vs DC	A0A1S3EN70	A0A1S3EN70_DIPOR	Cadps	calcium-dependent secretion activator 1 isoform X1	Dipodomys ordii	1367	7	25	4.42e-06	1.66167e-05	0.265997	-1.91052	Down	10.5844	0.00114046	0.00404208	Calcium signalling
S1 vs DC	A0A1S3EPH7	A0A1S3EPH7_DIPOR	Cadps	calcium-dependent secretion activator 1 isoform X2	Dipodomys ordii	1361	7	25	4.44e-06	1.669e-05	0.266028	-1.91035	Down	10.5844	0.00114046	0.00404208	Calcium signalling
S1 vs DC	G5BGT9	G5BGT9_HETGA	GW7_20222	Formin-2 (Fragment)	Heterocephalus glaber	933	6	23	5.55e-06	2.23986e-05	0.247784	-2.01285	Down	10.4854	0.00120321	0.00425306	Other / uncategorised
S1 vs DC	D3ZCA0	D3ZCA0_RAT	Plpbp	Pyridoxal phosphate homeostasis protein	Rattus norvegicus	275	28	9	8.78e-05	2.97361e-05	2.95264	1.56201	Up	10.4059	0.00125611	0.0044282	Other / uncategorised
S1 vs DC	M0RBL8	M0RBL8_RAT	Tceal6	Transcription elongation factor A (SII)-like 6	Rattus norvegicus	199	85	49	0.000368473	0.000223726	1.64698	0.719824	Up	10.1109	0.00147394	0.00518231	Translation / transcription
S1 vs DC	F1M269	F1M269_RAT		Gp_dh_N domain-containing protein	Rattus norvegicus	258	133	87	0.000444704	0.000306389	1.45143	0.537479	Up	10.0993	0.00148326	0.00520125	Other / uncategorised
S1 vs DC	A0A091CU69	A0A091CU69_FUKDA	H920_17488	Calcineurin subunit B type 1	Fukomys damarensis	173	139	198	0.000693119	0.0010399	0.666522	-0.585275	Down	9.8775	0.00167312	0.00576007	Other / uncategorised
S1 vs DC	P63100-2	CANB1_RAT	Ppp3r1	Isoform 2 of Calcineurin subunit B type 1	Rattus norvegicus	216	139	198	0.000555137	0.000832886	0.666522	-0.585275	Down	9.8775	0.00167312	0.00576007	Other / uncategorised
S1 vs DC	A0A0H2UHV6	A0A0H2UHV6_RAT	Ppp3r1	Calcineurin subunit B type 1	Rattus norvegicus	160	139	198	0.000749435	0.0011244	0.666522	-0.585275	Down	9.8775	0.00167312	0.00576007	Other / uncategorised
S1 vs DC	A0A1S3FPP0	A0A1S3FPP0_DIPOR	Ppp3r1	calcineurin subunit B type 1	Dipodomys ordii	160	139	198	0.000749435	0.0011244	0.666522	-0.585275	Down	9.8775	0.00167312	0.00576007	Other / uncategorised
S1 vs DC	A0A0P6J8W6	A0A0P6J8W6_HETGA	PPP3R1	Calcineurin subunit B type 1	Heterocephalus glaber	170	139	198	0.000705351	0.00105825	0.666523	-0.585274	Down	9.8775	0.00167312	0.00576007	Other / uncategorised
S1 vs DC	P63100	CANB1_RAT	Ppp3r1	Calcineurin subunit B type 1	Rattus norvegicus	170	139	198	0.000705351	0.00105825	0.666523	-0.585274	Down	9.8775	0.00167312	0.00576007	Other / uncategorised
S1 vs DC	Q9JMB3	Q9JMB3_RAT	Epb41l3	Erythrocyte membrane protein band 4.1-like 3	Rattus norvegicus	1105	276	209	0.00021547	0.000171853	1.2538	0.326309	Up	9.88749	0.00166407	0.00576007	Other / uncategorised
S1 vs DC	A0A0P6K1M4	A0A0P6K1M4_HETGA	GNAQ	Guanine nucleotide-binding protein G(Q) subunit alpha	Heterocephalus glaber	359	50	24	0.000120148	6.07422e-05	1.978	0.98404	Up	9.56292	0.00198547	0.00673023	Other / uncategorised
S1 vs DC	D4AE68	D4AE68_RAT	Gnaq	Guanine nucleotide binding protein, alpha q polypeptide, isoform CRA_a	Rattus norvegicus	359	50	24	0.000120148	6.07422e-05	1.978	0.98404	Up	9.56292	0.00198547	0.00673023	Other / uncategorised
S1 vs DC	P82471	GNAQ_RAT	Gnaq	Guanine nucleotide-binding protein G(q) subunit alpha	Rattus norvegicus	359	50	24	0.000120148	6.07422e-05	1.978	0.98404	Up	9.56292	0.00198547	0.00673023	Other / uncategorised
S1 vs DC	A0A0G2JSM8	A0A0G2JSM8_RAT	Cdc42	Cell division control protein 42 homolog	Rattus norvegicus	191	65	106	0.000293575	0.000504251	0.5822	-0.780412	Down	9.57355	0.00197401	0.00673023	Other / uncategorised
S1 vs DC	A0A0P6J4E1	A0A0P6J4E1_HETGA	CDC42	Cell division control protein 42 homolog	Heterocephalus glaber	191	65	106	0.000293575	0.000504251	0.5822	-0.780412	Down	9.57355	0.00197401	0.00673023	Other / uncategorised
S1 vs DC	G5BI03	G5BI03_HETGA	GW7_07513	Cell division control protein 42 homolog	Heterocephalus glaber	191	65	106	0.000293575	0.000504251	0.5822	-0.780412	Down	9.57355	0.00197401	0.00673023	Other / uncategorised
S1 vs DC	Q9QX69	LANC1_RAT	Lancl1	Glutathione S-transferase LANCL1	Rattus norvegicus	399	65	35	0.000140533	7.9702e-05	1.76323	0.818221	Up	9.40582	0.00216298	0.00731319	Other / uncategorised
S1 vs DC	A0A0G2JX56	A0A0G2JX56_RAT	Dnajc5	DnaJ (Hsp40) homolog, subfamily C, member 5, isoform CRA_a	Rattus norvegicus	167	86	51	0.000444244	0.000277477	1.60101	0.678982	Up	9.35214	0.00222725	0.00743541	Proteostasis / ubiquitin
S1 vs DC	A0A1S3GAK2	A0A1S3GAK2_DIPOR	Dnajc5	dnaJ homolog subfamily C member 5	Dipodomys ordii	198	86	51	0.00037469	0.000234034	1.60101	0.678979	Up	9.35214	0.00222725	0.00743541	Other / uncategorised
S1 vs DC	G5C8B4	G5C8B4_HETGA	DNAJC5	DnaJ homolog subfamily C member 5	Heterocephalus glaber	198	86	51	0.00037469	0.000234034	1.60101	0.678979	Up	9.35214	0.00222725	0.00743541	Other / uncategorised
S1 vs DC	P60905	DNJC5_RAT	Dnajc5	DnaJ homolog subfamily C member 5	Rattus norvegicus	198	86	51	0.00037469	0.000234034	1.60101	0.678979	Up	9.35214	0.00222725	0.00743541	Other / uncategorised
S1 vs DC	Q66HA8	HS105_RAT	Hsph1	Heat shock protein 105 kDa	Rattus norvegicus	858	19	43	1.91e-05	4.5536e-05	0.419448	-1.25344	Down	9.32942	0.00225504	0.00750922	Proteostasis / ubiquitin
S1 vs DC	P51635	AK1A1_RAT	Akr1a1	Aldo-keto reductase family 1 member A1	Rattus norvegicus	325	41	74	0.000108828	0.000206882	0.526039	-0.926757	Down	9.31888	0.00226805	0.00753356	Other / uncategorised
S1 vs DC	Q63965	SFXN1_RAT	Sfxn1	Sideroflexin-1	Rattus norvegicus	322	9	27	2.41e-05	7.61872e-05	0.316326	-1.66052	Down	9.26208	0.00233947	0.00773196	Other / uncategorised
S1 vs DC	Q6AYS2	Q6AYS2_RAT	Sfxn1	Sidoreflexin	Rattus norvegicus	322	9	27	2.41e-05	7.61872e-05	0.316326	-1.66052	Down	9.26208	0.00233947	0.00773196	Other / uncategorised
S1 vs DC	D3ZAF6	ATPK_RAT	Atp5mf	ATP synthase subunit f, mitochondrial	Rattus norvegicus	88	22	47	0.000215665	0.000485276	0.444417	-1.17001	Down	9.05074	0.00262588	0.00863535	Mitochondrial / OXPHOS
S1 vs DC	A0A1S3F5L4	A0A1S3F5L4_DIPOR	Dlst	Dihydrolipoyllysine-residue succinyltransferase component of 2-oxoglutarate dehydrogenase complex, mitochondrial	Dipodomys ordii	458	124	82	0.000233558	0.000162676	1.43573	0.521783	Up	8.99745	0.00270357	0.00886879	Mitochondrial / OXPHOS
S1 vs DC	A0A0G2JSS8	A0A0G2JSS8_RAT	Prdx5	Peroxiredoxin-5	Rattus norvegicus	213	245	185	0.000992261	0.000789162	1.25736	0.330398	Up	8.93801	0.00279296	0.00913935	Other / uncategorised
S1 vs DC	B3GNI6-2	SEP11_RAT	Septin11	Isoform 2 of Septin-11	Rattus norvegicus	432	96	143	0.000191702	0.000300764	0.637383	-0.649768	Down	8.89938	0.00285268	0.00924323	Other / uncategorised
S1 vs DC	B3GNI6	SEP11_RAT	Septin11	Septin-11	Rattus norvegicus	431	96	143	0.000192147	0.000301462	0.637383	-0.649767	Down	8.89938	0.00285268	0.00924323	Other / uncategorised
S1 vs DC	A0A0G2JUL7	A0A0G2JUL7_RAT	Sept11	Septin	Rattus norvegicus	429	96	143	0.000193043	0.000302868	0.637384	-0.649765	Down	8.89938	0.00285268	0.00924323	Other / uncategorised
S1 vs DC	B3GNI6-3	SEP11_RAT	Septin11	Isoform 3 of Septin-11	Rattus norvegicus	425	96	143	0.00019486	0.000305718	0.637385	-0.649764	Down	8.89938	0.00285268	0.00924323	Other / uncategorised
S1 vs DC	F1LS42	F1LS42_RAT	Prkcb	Protein kinase C	Rattus norvegicus	672	35	65	4.49e-05	8.78857e-05	0.510891	-0.968913	Down	8.8807	0.00288201	0.00924719	Other / uncategorised
S1 vs DC	A0A0G2K5Q0	A0A0G2K5Q0_RAT	Prkcb	Protein kinase C	Rattus norvegicus	652	35	65	4.63e-05	9.05816e-05	0.511142	-0.968205	Down	8.8807	0.00288201	0.00924719	Other / uncategorised
S1 vs DC	A0A1S3EQF8	A0A1S3EQF8_DIPOR	Prkcb	Protein kinase C	Dipodomys ordii	655	35	65	4.61e-05	9.01667e-05	0.511275	-0.967828	Down	8.8807	0.00288201	0.00924719	Other / uncategorised
S1 vs DC	P68403-2	KPCB_RAT	Prkcb	Isoform Beta-II of Protein kinase C beta type	Rattus norvegicus	673	35	65	4.49e-05	8.77551e-05	0.511651	-0.966767	Down	8.8807	0.00288201	0.00924719	Other / uncategorised
S1 vs DC	A0A5H1ZRV3	A0A5H1ZRV3_RAT	Tppp	Tubulin polymerization-promoting protein	Rattus norvegicus	235	271	208	0.000994811	0.00080421	1.237	0.30685	Up	8.87636	0.00288887	0.00924719	Cytoskeleton
S1 vs DC	A0A0G2KAW7	A0A0G2KAW7_RAT	Eif4h	Eukaryotic translation initiation factor 4H	Rattus norvegicus	231	40	18	0.000149378	7.08002e-05	2.10985	1.07714	Up	8.75173	0.00309308	0.00987695	Translation / transcription
S1 vs DC	A0A1S3GQ74	A0A1S3GQ74_DIPOR	Gnb1	guanine nucleotide-binding protein G(I)/G(S)/G(T) subunit beta-1	Dipodomys ordii	340	446	543	0.00113161	0.00145109	0.779831	-0.358767	Down	8.71087	0.00316318	0.0100522	Other / uncategorised
S1 vs DC	P54311	GBB1_RAT	Gnb1	Guanine nucleotide-binding protein G(I)/G(S)/G(T) subunit beta-1	Rattus norvegicus	340	446	543	0.00113161	0.00145109	0.779831	-0.358767	Down	8.71087	0.00316318	0.0100522	Other / uncategorised
S1 vs DC	D3ZCZ9	D3ZCZ9_RAT	LOC100912599	NADH dehydrogenase [ubiquinone] iron-sulfur protein 6, mitochondrial	Rattus norvegicus	116	141	97	0.00104858	0.00075978	1.38011	0.464779	Up	8.57381	0.00341032	0.01076	Mitochondrial / OXPHOS; Proteostasis / ubiquitin
S1 vs DC	A0A0G2JUX5	A0A0G2JUX5_RAT	Purb	Transcriptional activator protein Pur-beta	Rattus norvegicus	317	24	8	6.53e-05	2.293e-05	2.84779	1.50984	Up	8.51295	0.00352627	0.011073	Translation / transcription
S1 vs DC	Q68A21	PURB_RAT	Purb	Transcriptional activator protein Pur-beta	Rattus norvegicus	315	24	8	6.57e-05	2.30756e-05	2.84716	1.50952	Up	8.51295	0.00352627	0.011073	Translation / transcription
S1 vs DC	Q05683	DCE2_RAT	Gad2	Glutamate decarboxylase 2	Rattus norvegicus	585	35	64	5.16e-05	9.94027e-05	0.519101	-0.945914	Down	8.37005	0.00381455	0.0119498	Amino acid metabolism
S1 vs DC	P22062	PIMT_RAT	Pcmt1	Protein-L-isoaspartate(D-aspartate) O-methyltransferase	Rattus norvegicus	227	39	69	0.00014821	0.000276183	0.536637	-0.897983	Down	8.18469	0.00422453	0.0132029	Amino acid metabolism
S1 vs DC	A0A091DRZ3	A0A091DRZ3_FUKDA	H920_04861	Histone H3	Fukomys damarensis	275	323	403	0.00101323	0.00133152	0.760962	-0.394104	Down	8.1553	0.00429356	0.0133555	Translation / transcription
S1 vs DC	P08082	CLCB_RAT	Cltb	Clathrin light chain B	Rattus norvegicus	229	142	99	0.000534924	0.000392802	1.36182	0.445531	Up	8.097	0.00443387	0.0137596	Other / uncategorised
S1 vs DC	A0A091DHD6	A0A091DHD6_FUKDA	H920_08657	Leucine-rich glioma-inactivated protein 1	Fukomys damarensis	557	7	22	1.08e-05	3.58874e-05	0.300942	-1.73244	Down	8.01759	0.00463253	0.0142755	Other / uncategorised
S1 vs DC	G5C705	G5C705_HETGA	LGI1	Leucine-rich glioma-inactivated protein 1	Heterocephalus glaber	557	7	22	1.08e-05	3.58874e-05	0.300942	-1.73244	Down	8.01759	0.00463253	0.0142755	Other / uncategorised
S1 vs DC	Q8K4Y5	LGI1_RAT	Lgi1	Leucine-rich glioma-inactivated protein 1	Rattus norvegicus	557	7	22	1.08e-05	3.58874e-05	0.300942	-1.73244	Down	8.01759	0.00463253	0.0142755	Other / uncategorised
S1 vs DC	P35565	CALX_RAT	Canx	Calnexin	Rattus norvegicus	591	109	72	0.000159103	0.000110693	1.43734	0.523401	Up	7.94632	0.00481853	0.0148142	Other / uncategorised
S1 vs DC	B5DEN5	B5DEN5_RAT	Eef1b2	Elongation factor 1-beta	Rattus norvegicus	225	22	45	8.43e-05	0.000181721	0.463899	-1.10812	Down	7.85913	0.00505648	0.0153568	Translation / transcription
S1 vs DC	G5BY03	G5BY03_HETGA	GW7_21848	Neuronal membrane glycoprotein M6-a	Heterocephalus glaber	302	167	224	0.000477033	0.000673931	0.707837	-0.498511	Down	7.85204	0.00507635	0.0153568	Other / uncategorised
S1 vs DC	A0A0P6IZA6	A0A0P6IZA6_HETGA	GPM6A	Neuronal membrane glycoprotein M6-a isoform 2	Heterocephalus glaber	278	167	224	0.000518216	0.000732112	0.707837	-0.49851	Down	7.85204	0.00507635	0.0153568	Other / uncategorised
S1 vs DC	A0A1S3G0G3	A0A1S3G0G3_DIPOR	Gpm6a	neuronal membrane glycoprotein M6-a	Dipodomys ordii	267	167	224	0.000539566	0.000762273	0.707838	-0.498509	Down	7.85204	0.00507635	0.0153568	Other / uncategorised
S1 vs DC	Q812E9-2	GPM6A_RAT	Gpm6a	Isoform 2 of Neuronal membrane glycoprotein M6-a	Rattus norvegicus	267	167	224	0.000539566	0.000762273	0.707838	-0.498509	Down	7.85204	0.00507635	0.0153568	Other / uncategorised
S1 vs DC	A0A1B0GWN8	A0A1B0GWN8_RAT	Gpm6a	Neuronal membrane glycoprotein M6-a	Rattus norvegicus	215	167	224	0.000670066	0.000946637	0.707838	-0.498509	Down	7.85204	0.00507635	0.0153568	Other / uncategorised
S1 vs DC	A0A091DKP2	A0A091DKP2_FUKDA	H920_07728	Neuronal membrane glycoprotein M6-a	Fukomys damarensis	319	167	224	0.000451612	0.000638016	0.707838	-0.498508	Down	7.85204	0.00507635	0.0153568	Other / uncategorised
S1 vs DC	A0A096MJ90	A0A096MJ90_RAT	Ly6h	Lymphocyte antigen 6 family member H (Fragment)	Rattus norvegicus	124	27	52	0.000187837	0.000381027	0.492976	-1.02041	Down	7.83261	0.0051312	0.0154169	Other / uncategorised
S1 vs DC	B5DFM3	B5DFM3_RAT	Ly6h	Ly6h protein (Fragment)	Rattus norvegicus	181	27	52	0.000128684	0.000261035	0.492976	-1.02041	Down	7.83261	0.0051312	0.0154169	Other / uncategorised
S1 vs DC	F1LNW6	F1LNW6_RAT	Ly6h	Lymphocyte antigen 6 complex, locus H (Predicted), isoform CRA_a	Rattus norvegicus	139	27	52	0.000167567	0.000339909	0.492976	-1.02041	Down	7.83261	0.0051312	0.0154169	Other / uncategorised
S1 vs DC	Q05140-2	AP180_RAT	Snap91	Isoform 2 of Clathrin coat assembly protein AP180	Rattus norvegicus	896	201	263	0.000193521	0.000266699	0.725615	-0.462724	Down	7.78059	0.00528107	0.0158312	Other / uncategorised
S1 vs DC	Q5PQK2	Q5PQK2_RAT	Fus	FUS RNA-binding protein	Rattus norvegicus	518	28	53	4.66e-05	9.29651e-05	0.501263	-0.99636	Down	7.62709	0.0057498	0.0171199	Other / uncategorised
S1 vs DC	A0A1S3ESZ2	A0A1S3ESZ2_DIPOR	Fus	RNA-binding protein FUS isoform X2	Dipodomys ordii	516	28	53	4.68e-05	9.33255e-05	0.501471	-0.995762	Down	7.62709	0.0057498	0.0171199	Other / uncategorised
S1 vs DC	A0A1S3ESX0	A0A1S3ESX0_DIPOR	Fus	RNA-binding protein FUS isoform X3	Dipodomys ordii	515	28	53	4.69e-05	9.35067e-05	0.501568	-0.995482	Down	7.62709	0.0057498	0.0171199	Other / uncategorised
S1 vs DC	G5AR92	G5AR92_HETGA	GW7_14281	T-complex protein 1 subunit gamma (Fragment)	Heterocephalus glaber	540	31	57	4.95e-05	9.59081e-05	0.516119	-0.954224	Down	7.57274	0.00592576	0.0174825	Other / uncategorised
S1 vs DC	A0A091DPZ3	A0A091DPZ3_FUKDA	H920_13693	T-complex protein 1 subunit gamma	Fukomys damarensis	545	31	57	4.91e-05	9.50282e-05	0.516689	-0.952632	Down	7.57274	0.00592576	0.0174825	Other / uncategorised
S1 vs DC	A0A0P6JN46	A0A0P6JN46_HETGA	CCT3	T-complex protein 1 subunit gamma	Heterocephalus glaber	545	31	57	4.91e-05	9.50282e-05	0.516689	-0.952632	Down	7.57274	0.00592576	0.0174825	Other / uncategorised
S1 vs DC	Q6P502	TCPG_RAT	Cct3	T-complex protein 1 subunit gamma	Rattus norvegicus	545	31	57	4.91e-05	9.50282e-05	0.516689	-0.952632	Down	7.57274	0.00592576	0.0174825	Other / uncategorised
S1 vs DC	P12075	COX5B_RAT	Cox5b	Cytochrome c oxidase subunit 5B, mitochondrial	Rattus norvegicus	129	108	72	0.000722226	0.000507127	1.42415	0.510103	Up	7.56912	0.00593769	0.0174825	Mitochondrial / OXPHOS
S1 vs DC	Q6J4I0	PPR1B_RAT	Ppp1r1b	Protein phosphatase 1 regulatory subunit 1B	Rattus norvegicus	205	115	78	0.000483931	0.000345712	1.39981	0.48523	Up	7.46681	0.0062847	0.0184221	Other / uncategorised
S1 vs DC	Q6GMN8	Q6GMN8_RAT	Actn1	Actn1 protein	Rattus norvegicus	887	140	191	0.000136158	0.000195652	0.69592	-0.523006	Down	7.45281	0.00633373	0.0184839	Other / uncategorised
S1 vs DC	Q6T487	Q6T487_RAT	Actn1	Alpha-actinin-1	Rattus norvegicus	914	140	191	0.000132136	0.000189872	0.695921	-0.523005	Down	7.45281	0.00633373	0.0184839	Cytoskeleton
S1 vs DC	G3V741	G3V741_RAT	Slc25a3	Phosphate carrier protein, mitochondrial	Rattus norvegicus	356	237	183	0.000574298	0.000467063	1.2296	0.298183	Up	7.44698	0.0063543	0.0185031	Mitochondrial / OXPHOS
S1 vs DC	P84817	FIS1_RAT	Fis1	Mitochondrial fission 1 protein	Rattus norvegicus	152	49	26	0.000278094	0.000155419	1.78932	0.839411	Up	7.37172	0.00662575	0.0192511	Mitochondrial / OXPHOS
S1 vs DC	A0A1S3GLX3	A0A1S3GLX3_DIPOR	Capzb	F-actin-capping protein subunit beta	Dipodomys ordii	272	30	55	9.51e-05	0.000183725	0.517622	-0.950029	Down	7.24649	0.00710397	0.0204236	Cytoskeleton
S1 vs DC	A0A0G2JYB1	A0A0G2JYB1_RAT	Capzb	F-actin-capping protein subunit beta	Rattus norvegicus	296	30	55	8.74e-05	0.000168828	0.517686	-0.949851	Down	7.24649	0.00710397	0.0204236	Cytoskeleton
S1 vs DC	G5BZL4	G5BZL4_HETGA	GW7_09677	F-actin-capping protein subunit beta (Fragment)	Heterocephalus glaber	316	30	55	8.19e-05	0.000158143	0.517886	-0.949293	Down	7.24649	0.00710397	0.0204236	Cytoskeleton
S1 vs DC	Q5XIM9	TCPB_RAT	Cct2	T-complex protein 1 subunit beta	Rattus norvegicus	535	112	76	0.000180594	0.000129073	1.39917	0.484568	Up	7.25687	0.00706304	0.0204236	Other / uncategorised
S1 vs DC	P20788	UCRI_RAT	Uqcrfs1	Cytochrome b-c1 complex subunit Rieske, mitochondrial	Rattus norvegicus	274	226	174	0.000711537	0.000576996	1.23318	0.302378	Up	7.24584	0.00710656	0.0204236	Mitochondrial / OXPHOS
S1 vs DC	Q5HZV9	PP1R7_RAT	Ppp1r7	Protein phosphatase 1 regulatory subunit 7	Rattus norvegicus	360	25	48	5.99e-05	0.000121147	0.49444	-1.01613	Down	7.17233	0.00740364	0.0212313	Other / uncategorised
S1 vs DC	Q02563	SV2A_RAT	Sv2a	Synaptic vesicle glycoprotein 2A	Rattus norvegicus	742	54	86	6.28e-05	0.00010531	0.596336	-0.745803	Down	7.10335	0.007694	0.0220162	Synaptic / neurotransmission
S1 vs DC	F1LNY3	F1LNY3_RAT	Ncam1	Neural cell adhesion molecule 1	Rattus norvegicus	842	315	388	0.000322729	0.000418691	0.770805	-0.375563	Down	6.97542	0.00826369	0.0235952	Other / uncategorised
S1 vs DC	Q6Q0N1	CNDP2_RAT	Cndp2	Cytosolic non-specific dipeptidase	Rattus norvegicus	475	22	8	4e-05	1.53028e-05	2.6139	1.38621	Up	6.91728	0.00853667	0.0240172	Other / uncategorised
S1 vs DC	A0A091CZQ1	A0A091CZQ1_FUKDA	H920_14317	V-type proton ATPase subunit D	Fukomys damarensis	247	22	8	7.68e-05	2.94284e-05	2.60972	1.3839	Up	6.91728	0.00853667	0.0240172	Other / uncategorised
S1 vs DC	A0A1S3F8R0	A0A1S3F8R0_DIPOR	Atp6v1d	V-type proton ATPase subunit D	Dipodomys ordii	247	22	8	7.68e-05	2.94284e-05	2.60972	1.3839	Up	6.91728	0.00853667	0.0240172	Other / uncategorised
S1 vs DC	G5C7Y3	G5C7Y3_HETGA	ATP6V1D	V-type proton ATPase subunit D	Heterocephalus glaber	247	22	8	7.68e-05	2.94284e-05	2.60972	1.3839	Up	6.91728	0.00853667	0.0240172	Other / uncategorised
S1 vs DC	Q6P503	Q6P503_RAT	Atp6v1d	V-type proton ATPase subunit D	Rattus norvegicus	247	22	8	7.68e-05	2.94284e-05	2.60972	1.3839	Up	6.91728	0.00853667	0.0240172	Other / uncategorised
S1 vs DC	A0A6M2DSD6	A0A6M2DSD6_9NEOP		Putative ubiquitin/60s ribosomal protein l40 fusion (Fragment)	Xenopsylla cheopis	440	74	46	0.000145084	9.49903e-05	1.52736	0.611036	Up	6.84238	0.008902	0.0240172	Proteostasis / ubiquitin; Translation / transcription
S1 vs DC	A0A091DL08	A0A091DL08_FUKDA	H920_15078	Polyubiquitin-B	Fukomys damarensis	235	74	46	0.000271646	0.000177854	1.52735	0.611033	Up	6.84238	0.008902	0.0240172	Proteostasis / ubiquitin
S1 vs DC	P0CG51	UBB_RAT	Ubb	Polyubiquitin-B	Rattus norvegicus	305	74	46	0.000209301	0.000137035	1.52735	0.611033	Up	6.84238	0.008902	0.0240172	Proteostasis / ubiquitin
S1 vs DC	A0A1S3FPY0	A0A1S3FPY0_DIPOR	Ubc	polyubiquitin-C	Dipodomys ordii	153	74	46	0.000417234	0.000273175	1.52735	0.611033	Up	6.84238	0.008902	0.0240172	Proteostasis / ubiquitin
S1 vs DC	A0A1S3GFL3	A0A1S3GFL3_DIPOR	Ubb	polyubiquitin-B	Dipodomys ordii	153	74	46	0.000417234	0.000273175	1.52735	0.611033	Up	6.84238	0.008902	0.0240172	Proteostasis / ubiquitin
S1 vs DC	Q63654	Q63654_RAT	UBC	Polyubiquitin (Fragment)	Rattus norvegicus	100	74	46	0.000638368	0.000417957	1.52735	0.611033	Up	6.84238	0.008902	0.0240172	Proteostasis / ubiquitin
S1 vs DC	A0A1S3G6F8	A0A1S3G6F8_DIPOR	Uba52	60S ribosomal protein L40	Dipodomys ordii	128	74	46	0.000498725	0.000326529	1.52735	0.611033	Up	6.84238	0.008902	0.0240172	Translation / transcription
S1 vs DC	G5C5A6	G5C5A6_HETGA	GW7_11663	60S ribosomal protein L40	Heterocephalus glaber	128	74	46	0.000498725	0.000326529	1.52735	0.611033	Up	6.84238	0.008902	0.0240172	Translation / transcription
S1 vs DC	P62986	RL40_RAT	Uba52	Ubiquitin-60S ribosomal protein L40	Rattus norvegicus	128	74	46	0.000498725	0.000326529	1.52735	0.611033	Up	6.84238	0.008902	0.0240172	Proteostasis / ubiquitin; Translation / transcription
S1 vs DC	Q6P7R7	Q6P7R7_RAT	Uba52	60S ribosomal protein L40	Rattus norvegicus	128	74	46	0.000498725	0.000326529	1.52735	0.611033	Up	6.84238	0.008902	0.0240172	Translation / transcription
S1 vs DC	A0A091E260	A0A091E260_FUKDA	H920_01844	Polyubiquitin-B	Fukomys damarensis	77	74	46	0.000829049	0.000542802	1.52735	0.611032	Up	6.84238	0.008902	0.0240172	Proteostasis / ubiquitin
S1 vs DC	A0A091CM51	A0A091CM51_FUKDA	H920_20168	40S ribosomal protein S27a	Fukomys damarensis	156	74	46	0.00040921	0.000267921	1.52735	0.611032	Up	6.84238	0.008902	0.0240172	Translation / transcription
S1 vs DC	A0A1S3FA73	A0A1S3FA73_DIPOR	Rps27a	40S ribosomal protein S27a	Dipodomys ordii	156	74	46	0.00040921	0.000267921	1.52735	0.611032	Up	6.84238	0.008902	0.0240172	Translation / transcription
S1 vs DC	G5B8W4	G5B8W4_HETGA	RPS27A	40S ribosomal protein S27a	Heterocephalus glaber	156	74	46	0.00040921	0.000267921	1.52735	0.611032	Up	6.84238	0.008902	0.0240172	Translation / transcription
S1 vs DC	P62982	RS27A_RAT	Rps27a	Ubiquitin-40S ribosomal protein S27a	Rattus norvegicus	156	74	46	0.00040921	0.000267921	1.52735	0.611032	Up	6.84238	0.008902	0.0240172	Proteostasis / ubiquitin; Translation / transcription
S1 vs DC	Q6PED0	Q6PED0_RAT	Rps27a	40S ribosomal protein S27a	Rattus norvegicus	156	74	46	0.00040921	0.000267921	1.52735	0.611032	Up	6.84238	0.008902	0.0240172	Translation / transcription
S1 vs DC	A0A0R3SX05	A0A0R3SX05_HYMDI	HDID_LOCUS10244	Uncharacterized protein	Hymenolepis diminuta	204	74	46	0.000312925	0.000204881	1.52735	0.611031	Up	6.84238	0.008902	0.0240172	Other / uncategorised
S1 vs DC	A0A091CWM2	A0A091CWM2_FUKDA	H920_16005	60S ribosomal protein L40	Fukomys damarensis	420	74	46	0.000151992	9.95136e-05	1.52735	0.611029	Up	6.84238	0.008902	0.0240172	Translation / transcription
S1 vs DC	Q5FWT0	Q5FWT0_RAT	Ubc	Ubc protein (Fragment)	Rattus norvegicus	656	74	46	9.73e-05	6.3713e-05	1.52716	0.610852	Up	6.84238	0.008902	0.0240172	Other / uncategorised
S1 vs DC	F1LML2	F1LML2_RAT	Ubc	Polyubiquitin-C	Rattus norvegicus	810	74	46	7.88e-05	5.15997e-05	1.52714	0.610834	Up	6.84238	0.008902	0.0240172	Proteostasis / ubiquitin
S1 vs DC	Q63429	UBC_RAT	Ubc	Polyubiquitin-C	Rattus norvegicus	810	74	46	7.88e-05	5.15997e-05	1.52714	0.610834	Up	6.84238	0.008902	0.0240172	Proteostasis / ubiquitin
S1 vs DC	Q52KS1	Q52KS1_RAT	Pfkm	ATP-dependent 6-phosphofructokinase	Rattus norvegicus	780	140	189	0.000154836	0.000220161	0.703284	-0.507821	Down	6.90571	0.00859209	0.0240172	Glycolysis / carbohydrate metabolism
S1 vs DC	A0A091EPV6	A0A091EPV6_FUKDA	H920_00873	SH3 domain-binding glutamic acid-rich-like protein	Fukomys damarensis	93	38	19	0.000352484	0.000185629	1.89887	0.925139	Up	6.62403	0.0100612	0.0268968	Other / uncategorised
S1 vs DC	A0A1S3GJP0	A0A1S3GJP0_DIPOR	Sh3bgrl3	SH3 domain-binding glutamic acid-rich-like protein	Dipodomys ordii	93	38	19	0.000352484	0.000185629	1.89887	0.925139	Up	6.62403	0.0100612	0.0268968	Other / uncategorised
S1 vs DC	B2RZ27	B2RZ27_RAT	Sh3bgrl3	SH3 domain binding glutamic acid-rich protein-like 3	Rattus norvegicus	93	38	19	0.000352484	0.000185629	1.89887	0.925139	Up	6.62403	0.0100612	0.0268968	Other / uncategorised
S1 vs DC	G5AUR1	G5AUR1_HETGA	SH3BGRL3	SH3 domain-binding glutamic acid-rich-like protein	Heterocephalus glaber	93	38	19	0.000352484	0.000185629	1.89887	0.925139	Up	6.62403	0.0100612	0.0268968	Other / uncategorised
S1 vs DC	Q05982	NDKA_RAT	Nme1	Nucleoside diphosphate kinase A	Rattus norvegicus	152	228	178	0.00129399	0.00106402	1.21613	0.282298	Up	6.62229	0.010071	0.0268968	Other / uncategorised
S1 vs DC	D3ZMI4	D3ZMI4_RAT	Epb41l1	Band 4.1-like protein 1	Rattus norvegicus	1551	32	15	1.78e-05	8.78726e-06	2.02566	1.01839	Up	6.44063	0.0111539	0.0292568	Other / uncategorised
S1 vs DC	Q9WTP0-2	E41L1_RAT	Epb41l1	Isoform L of Band 4.1-like protein 1	Rattus norvegicus	1551	32	15	1.78e-05	8.78726e-06	2.02566	1.01839	Up	6.44063	0.0111539	0.0292568	Other / uncategorised
S1 vs DC	D4A9L5	D4A9L5_RAT	Epb41l1	Band 4.1-like protein 1	Rattus norvegicus	879	32	15	3.14e-05	1.55052e-05	2.02513	1.01802	Up	6.44063	0.0111539	0.0292568	Other / uncategorised
S1 vs DC	Q62813	LSAMP_RAT	Lsamp	Limbic system-associated membrane protein	Rattus norvegicus	338	53	83	0.000135269	0.000223118	0.606265	-0.721978	Down	6.41365	0.0113246	0.0295289	Other / uncategorised
S1 vs DC	Q5M960	Q5M960_RAT	Lsamp	Lsamp protein	Rattus norvegicus	361	53	83	0.000126651	0.000208903	0.606267	-0.721976	Down	6.41365	0.0113246	0.0295289	Other / uncategorised
S1 vs DC	Q62813-2	LSAMP_RAT	Lsamp	Isoform 2 of Limbic system-associated membrane protein	Rattus norvegicus	361	53	83	0.000126651	0.000208903	0.606267	-0.721976	Down	6.41365	0.0113246	0.0295289	Other / uncategorised
S1 vs DC	P17764	THIL_RAT	Acat1	Acetyl-CoA acetyltransferase, mitochondrial	Rattus norvegicus	424	42	69	8.55e-05	0.000147862	0.578241	-0.790257	Down	6.40073	0.0114073	0.029686	Mitochondrial / OXPHOS
S1 vs DC	Q5RKG9	Q5RKG9_RAT	Eif4b	Eukaryotic translation initiation factor 4B	Rattus norvegicus	611	18	6	2.54e-05	8.92245e-06	2.84675	1.50932	Up	6.38465	0.0115112	0.0298974	Translation / transcription
S1 vs DC	D4ACB8	D4ACB8_RAT	Cct8	CCT-theta	Rattus norvegicus	548	37	62	5.82e-05	0.000102798	0.566158	-0.820723	Down	6.16595	0.0130232	0.0336921	Other / uncategorised
S1 vs DC	A0A091D1I9	A0A091D1I9_FUKDA	H920_14639	40S ribosomal protein S3	Fukomys damarensis	243	27	12	9.59e-05	4.48693e-05	2.13732	1.0958	Up	6.05295	0.0138831	0.0355687	Translation / transcription
S1 vs DC	A0A1S3F049	A0A1S3F049_DIPOR	Rps3	40S ribosomal protein S3	Dipodomys ordii	243	27	12	9.59e-05	4.48693e-05	2.13732	1.0958	Up	6.05295	0.0138831	0.0355687	Translation / transcription
S1 vs DC	G5AS76	G5AS76_HETGA	RPS3	40S ribosomal protein S3	Heterocephalus glaber	243	27	12	9.59e-05	4.48693e-05	2.13732	1.0958	Up	6.05295	0.0138831	0.0355687	Translation / transcription
S1 vs DC	P62909	RS3_RAT	Rps3	40S ribosomal protein S3	Rattus norvegicus	243	27	12	9.59e-05	4.48693e-05	2.13732	1.0958	Up	6.05295	0.0138831	0.0355687	Translation / transcription
S1 vs DC	P85845	FSCN1_RAT	Fscn1	Fascin	Rattus norvegicus	493	85	121	0.000148734	0.000223004	0.666957	-0.584335	Down	6.01429	0.0141905	0.036286	Cytoskeleton
S1 vs DC	Q5FVJ0-2	RUFY3_RAT	Rufy3	Isoform 2 of Protein RUFY3	Rattus norvegicus	487	67	42	0.000118682	7.836e-05	1.51457	0.598912	Up	6.00705	0.0142488	0.0362946	Other / uncategorised
S1 vs DC	A0A0G2K6A9	A0A0G2K6A9_RAT	Rufy3	Protein RUFY3	Rattus norvegicus	637	67	42	9.07e-05	5.99079e-05	1.51399	0.598357	Up	6.00705	0.0142488	0.0362946	Other / uncategorised
S1 vs DC	G3V945	G3V945_RAT	Aldh5a1	Succinate-semialdehyde dehydrogenase	Rattus norvegicus	523	205	160	0.000338136	0.000277966	1.21646	0.282693	Up	5.96584	0.0145856	0.0370812	Mitochondrial / OXPHOS
S1 vs DC	Q68FU3	ETFB_RAT	Etfb	Electron transfer flavoprotein subunit beta	Rattus norvegicus	255	73	47	0.000246957	0.000167468	1.47465	0.560375	Up	5.90904	0.0150634	0.0382222	Other / uncategorised
S1 vs DC	A0A0S3NU28	A0A0S3NU28_9MURI	PITPNA	Phosphatidylinositol transfer protein,alpha	Tokudaia muenninki	271	16	33	5.09e-05	0.000110642	0.460044	-1.12016	Down	5.87493	0.0153579	0.0386728	Other / uncategorised
S1 vs DC	P16446	PIPNA_RAT	Pitpna	Phosphatidylinositol transfer protein alpha isoform	Rattus norvegicus	271	16	33	5.09e-05	0.000110642	0.460044	-1.12016	Down	5.87493	0.0153579	0.0386728	Other / uncategorised
S1 vs DC	R9PXS4	R9PXS4_RAT	Pitpna	Phosphatidylinositol transfer protein alpha isoform	Rattus norvegicus	271	16	33	5.09e-05	0.000110642	0.460044	-1.12016	Down	5.87493	0.0153579	0.0386728	Other / uncategorised
S1 vs DC	A0A091D0B3	A0A091D0B3_FUKDA	H920_13032	Phosphatidylinositol transfer protein alpha isoform	Fukomys damarensis	314	16	33	4.4e-05	9.54901e-05	0.460781	-1.11785	Down	5.87493	0.0153579	0.0386728	Other / uncategorised
S1 vs DC	O88778	BSN_RAT	Bsn	Protein bassoon	Rattus norvegicus	3938	74	48	1.62e-05	1.10749e-05	1.46277	0.548701	Up	5.81453	0.0158943	0.0398715	Other / uncategorised
S1 vs DC	G3V984	G3V984_RAT	Bsn	Protein bassoon	Rattus norvegicus	3933	74	48	1.62e-05	1.1089e-05	1.46091	0.546868	Up	5.81453	0.0158943	0.0398715	Other / uncategorised
S1 vs DC	A0A091DPN2	A0A091DPN2_FUKDA	H920_13851	Ras-related protein Rap-1b	Fukomys damarensis	184	137	101	0.000642306	0.000498744	1.28785	0.364962	Up	5.7878	0.0161377	0.0401772	Other / uncategorised
S1 vs DC	A0A1S3FMY5	A0A1S3FMY5_DIPOR	Rap1b	ras-related protein Rap-1b	Dipodomys ordii	184	137	101	0.000642306	0.000498744	1.28785	0.364962	Up	5.7878	0.0161377	0.0401772	Other / uncategorised
S1 vs DC	G5BBH0	G5BBH0_HETGA	RAP1B	Ras-related protein Rap-1b	Heterocephalus glaber	184	137	101	0.000642306	0.000498744	1.28785	0.364962	Up	5.7878	0.0161377	0.0401772	Other / uncategorised
S1 vs DC	Q62636	RAP1B_RAT	Rap1b	Ras-related protein Rap-1b	Rattus norvegicus	184	137	101	0.000642306	0.000498744	1.28785	0.364962	Up	5.7878	0.0161377	0.0401772	Other / uncategorised
S1 vs DC	A1A5L2	A1A5L2_RAT	Pgm1	Pgm1 protein (Fragment)	Rattus norvegicus	583	22	9	3.26e-05	1.40265e-05	2.32418	1.21672	Up	5.73842	0.0165977	0.0407847	Other / uncategorised
S1 vs DC	Q499Q4	Q499Q4_RAT	Pgm1	Phosphoglucomutase-1	Rattus norvegicus	562	22	9	3.38e-05	1.45506e-05	2.32293	1.21595	Up	5.73842	0.0165977	0.0407847	Other / uncategorised
S1 vs DC	A0A0G2K4G3	A0A0G2K4G3_RAT	Nedd8	NEDD8	Rattus norvegicus	81	22	9	0.000234303	0.000100956	2.32085	1.21465	Up	5.73842	0.0165977	0.0407847	Other / uncategorised
S1 vs DC	A0A0P6J0V9	A0A0P6J0V9_HETGA	NEDD8	NEDD8	Heterocephalus glaber	81	22	9	0.000234303	0.000100956	2.32085	1.21465	Up	5.73842	0.0165977	0.0407847	Other / uncategorised
S1 vs DC	A0A1S3FXS2	A0A1S3FXS2_DIPOR	Nedd8	NEDD8	Dipodomys ordii	81	22	9	0.000234303	0.000100956	2.32085	1.21465	Up	5.73842	0.0165977	0.0407847	Other / uncategorised
S1 vs DC	G5B286	G5B286_HETGA	GW7_11958	NEDD8 (Fragment)	Heterocephalus glaber	76	22	9	0.000249717	0.000107598	2.32084	1.21465	Up	5.73842	0.0165977	0.0407847	Other / uncategorised
S1 vs DC	A0A091DCN8	A0A091DCN8_FUKDA	H920_10388	NEDD8	Fukomys damarensis	173	22	9	0.000109702	4.72684e-05	2.32083	1.21464	Up	5.73842	0.0165977	0.0407847	Other / uncategorised
S1 vs DC	D3ZS58	D3ZS58_RAT	Ndufa2	NADH dehydrogenase [ubiquinone] 1 alpha subcomplex subunit 2	Rattus norvegicus	97	35	18	0.000311269	0.000168607	1.84612	0.8845	Up	5.70059	0.0169592	0.0415957	Proteostasis / ubiquitin
S1 vs DC	A0A0P6IYS7	A0A0P6IYS7_HETGA	RAC1	Ras-related C3 botulinum toxin substrate 1 isoform Rac1b	Heterocephalus glaber	192	120	161	0.000539162	0.000761901	0.707653	-0.498885	Down	5.65238	0.0174317	0.0425964	Other / uncategorised
S1 vs DC	Q6RUV5	RAC1_RAT	Rac1	Ras-related C3 botulinum toxin substrate 1	Rattus norvegicus	192	120	161	0.000539162	0.000761901	0.707653	-0.498885	Down	5.65238	0.0174317	0.0425964	Other / uncategorised
S1 vs DC	P68182	KAPCB_RAT	Prkacb	cAMP-dependent protein kinase catalytic subunit beta	Rattus norvegicus	351	17	34	4.18e-05	8.80128e-05	0.474931	-1.07421	Down	5.62917	0.017664	0.0430846	Other / uncategorised
S1 vs DC	Q5M7A7	CNRP1_RAT	Cnrip1	CB1 cannabinoid receptor-interacting protein 1	Rattus norvegicus	164	23	42	0.000120983	0.000232691	0.51993	-0.943611	Down	5.47123	0.019332	0.0470662	Cytoskeleton
S1 vs DC	P35332	HPCL4_RAT	Hpcal4	Hippocalcin-like protein 4	Rattus norvegicus	191	40	22	0.000180662	0.000104656	1.72625	0.787641	Up	5.46097	0.0194458	0.0472563	Other / uncategorised
S1 vs DC	G5B5G2	G5B5G2_HETGA	GW7_13864	Myosin-10	Heterocephalus glaber	1966	47	73	2.06e-05	3.37375e-05	0.610596	-0.71171	Down	5.45393	0.0195244	0.0472734	Cytoskeleton
S1 vs DC	G3V9Y1	G3V9Y1_RAT	Myh10	Myosin, heavy polypeptide 10, non-muscle, isoform CRA_b	Rattus norvegicus	1976	47	73	2.05e-05	3.35668e-05	0.610722	-0.711411	Down	5.45393	0.0195244	0.0472734	Cytoskeleton
S1 vs DC	A0A091D0S6	A0A091D0S6_FUKDA	H920_12820	Complexin-1	Fukomys damarensis	151	90	62	0.000514168	0.000373069	1.37821	0.462799	Up	5.43653	0.0197198	0.0474856	Other / uncategorised
S1 vs DC	A0A1S3FS26	A0A1S3FS26_DIPOR	Cplx1	complexin-1	Dipodomys ordii	134	90	62	0.000579398	0.000420398	1.37821	0.462798	Up	5.43653	0.0197198	0.0474856	Other / uncategorised
S1 vs DC	P63041	CPLX1_RAT	Cplx1	Complexin-1	Rattus norvegicus	134	90	62	0.000579398	0.000420398	1.37821	0.462798	Up	5.43653	0.0197198	0.0474856	Other / uncategorised
S1 vs DC	Q5XIH3	Q5XIH3_RAT	Ndufv1	NADH dehydrogenase [ubiquinone] flavoprotein 1, mitochondrial	Rattus norvegicus	464	65	95	0.000120847	0.000186029	0.649615	-0.622343	Down	5.40015	0.020135	0.0483973	Mitochondrial / OXPHOS; Proteostasis / ubiquitin
S1 vs DC	P54921	SNAA_RAT	Napa	Alpha-soluble NSF attachment protein	Rattus norvegicus	295	44	69	0.000128668	0.000212521	0.605438	-0.72395	Down	5.36122	0.0205894	0.0492209	Other / uncategorised
S1 vs DC	B6DYQ5	B6DYQ5_RAT		Glutathione-dependent dehydroascorbate reductase	Rattus norvegicus	241	49	29	0.000175395	0.000109334	1.60421	0.681866	Up	5.36301	0.0205683	0.0492209	Other / uncategorised
S1 vs DC	Q9Z339	GSTO1_RAT	Gsto1	Glutathione S-transferase omega-1	Rattus norvegicus	241	49	29	0.000175395	0.000109334	1.60421	0.681866	Up	5.36301	0.0205683	0.0492209	Other / uncategorised
S1 vs DC	A0A091EBB6	A0A091EBB6_FUKDA	H920_06122	Cell division control protein 42 homolog	Fukomys damarensis	191	99	135	0.000447138	0.000642206	0.696253	-0.522316	Down	5.25165	0.021926	0.0522273	Other / uncategorised
S1 vs DC	Q8CFN2	CDC42_RAT	Cdc42	Cell division control protein 42 homolog	Rattus norvegicus	191	99	135	0.000447138	0.000642206	0.696253	-0.522316	Down	5.25165	0.021926	0.0522273	Other / uncategorised
S1 vs DC	Q4FZY0	EFHD2_RAT	Efhd2	EF-hand domain-containing protein D2	Rattus norvegicus	239	87	60	0.000314022	0.000228101	1.37668	0.461192	Up	5.22759	0.0222314	0.0528595	Other / uncategorised
S1 vs DC	A0A091DDV5	A0A091DDV5_FUKDA	H920_10321	Ubiquitin thioesterase	Fukomys damarensis	271	19	36	6.05e-05	0.0001207	0.501243	-0.996419	Down	5.19426	0.0226616	0.0533627	Proteostasis / ubiquitin
S1 vs DC	A0A1S3FKY4	A0A1S3FKY4_DIPOR	Otub1	Ubiquitin thioesterase	Dipodomys ordii	271	19	36	6.05e-05	0.0001207	0.501243	-0.996419	Down	5.19426	0.0226616	0.0533627	Proteostasis / ubiquitin
S1 vs DC	B2RYG6	OTUB1_RAT	Otub1	Ubiquitin thioesterase OTUB1	Rattus norvegicus	271	19	36	6.05e-05	0.0001207	0.501243	-0.996419	Down	5.19426	0.0226616	0.0533627	Proteostasis / ubiquitin
S1 vs DC	G5B6F8	G5B6F8_HETGA	OTUB1	Ubiquitin thioesterase	Heterocephalus glaber	271	19	36	6.05e-05	0.0001207	0.501243	-0.996419	Down	5.19426	0.0226616	0.0533627	Proteostasis / ubiquitin
S1 vs DC	P04897	GNAI2_RAT	Gnai2	Guanine nucleotide-binding protein G(i) subunit alpha-2	Rattus norvegicus	355	125	165	0.000303753	0.000422308	0.719268	-0.475398	Down	5.19245	0.0226852	0.0533627	Other / uncategorised
S1 vs DC	Q45QN0	Q45QN0_RAT	Gnai2	Guanine nucleotide binding protein alpha inhibiting 2	Rattus norvegicus	355	125	165	0.000303753	0.000422308	0.719268	-0.475398	Down	5.19245	0.0226852	0.0533627	Other / uncategorised
S1 vs DC	D3ZUX5	D3ZUX5_RAT	Chchd3	Coiled-coil-helix-coiled-coil-helix domain containing 3 (Predicted), isoform CRA_a	Rattus norvegicus	227	46	27	0.000174812	0.000108072	1.61756	0.693816	Up	5.17078	0.0229698	0.0535558	Other / uncategorised
S1 vs DC	A0A091DLE7	A0A091DLE7_FUKDA	H920_07535	Platelet-activating factor acetylhydrolase IB subunit beta	Fukomys damarensis	229	46	27	0.000173285	0.000107128	1.61755	0.693813	Up	5.17078	0.0229698	0.0535558	Other / uncategorised
S1 vs DC	A0A1S3ELF7	A0A1S3ELF7_DIPOR	Pafah1b2	platelet-activating factor acetylhydrolase IB subunit beta	Dipodomys ordii	229	46	27	0.000173285	0.000107128	1.61755	0.693813	Up	5.17078	0.0229698	0.0535558	Other / uncategorised
S1 vs DC	G5BH11	G5BH11_HETGA	GW7_10349	Platelet-activating factor acetylhydrolase IB subunit beta	Heterocephalus glaber	229	46	27	0.000173285	0.000107128	1.61755	0.693813	Up	5.17078	0.0229698	0.0535558	Other / uncategorised
S1 vs DC	O35264	PA1B2_RAT	Pafah1b2	Platelet-activating factor acetylhydrolase IB subunit alpha2	Rattus norvegicus	229	46	27	0.000173285	0.000107128	1.61755	0.693813	Up	5.17078	0.0229698	0.0535558	Other / uncategorised
S1 vs DC	Q64542-4	AT2B4_RAT	Atp2b4	Isoform ZB of Plasma membrane calcium-transporting ATPase 4	Rattus norvegicus	1191	92	126	6.66e-05	9.61242e-05	0.692853	-0.529378	Down	5.03261	0.0248744	0.0575902	Calcium signalling
S1 vs DC	Q64542-3	AT2B4_RAT	Atp2b4	Isoform ZA of Plasma membrane calcium-transporting ATPase 4	Rattus norvegicus	1157	92	126	6.86e-05	9.8949e-05	0.693287	-0.528476	Down	5.03261	0.0248744	0.0575902	Calcium signalling
S1 vs DC	Q64542-2	AT2B4_RAT	Atp2b4	Isoform XA of Plasma membrane calcium-transporting ATPase 4	Rattus norvegicus	1169	92	126	6.79e-05	9.79332e-05	0.69333	-0.528387	Down	5.03261	0.0248744	0.0575902	Calcium signalling
S1 vs DC	Q64542	AT2B4_RAT	Atp2b4	Plasma membrane calcium-transporting ATPase 4	Rattus norvegicus	1203	92	126	6.6e-05	9.51654e-05	0.69353	-0.527971	Down	5.03261	0.0248744	0.0575902	Calcium signalling
S1 vs DC	B0BNA5	COTL1_RAT	Cotl1	Coactosin-like protein	Rattus norvegicus	142	67	44	0.000407029	0.000281539	1.44573	0.531797	Up	5.00462	0.0252798	0.0584263	Other / uncategorised
S1 vs DC	P62963	PROF1_RAT	Pfn1	Profilin-1	Rattus norvegicus	140	87	120	0.000536081	0.000778802	0.68834	-0.538806	Down	4.99998	0.0253476	0.0584807	Other / uncategorised
S1 vs DC	A0A091CYK8	A0A091CYK8_FUKDA	H920_15640	Ras-related protein Rab-11B	Fukomys damarensis	218	135	102	0.000534216	0.000425126	1.25661	0.329532	Up	4.9048	0.0267821	0.0612559	Other / uncategorised
S1 vs DC	A0A1S3GJI9	A0A1S3GJI9_DIPOR	Rab11b	ras-related protein Rab-11B	Dipodomys ordii	218	135	102	0.000534216	0.000425126	1.25661	0.329532	Up	4.9048	0.0267821	0.0612559	Other / uncategorised
S1 vs DC	G5B4L9	G5B4L9_HETGA	GW7_02468	Ras-related protein Rab-11B	Heterocephalus glaber	218	135	102	0.000534216	0.000425126	1.25661	0.329532	Up	4.9048	0.0267821	0.0612559	Other / uncategorised
S1 vs DC	O35509	RB11B_RAT	Rab11b	Ras-related protein Rab-11B	Rattus norvegicus	218	135	102	0.000534216	0.000425126	1.25661	0.329532	Up	4.9048	0.0267821	0.0612559	Other / uncategorised
S1 vs DC	B0BMW2	B0BMW2_RAT	Hsd17b10	3-hydroxyacyl-CoA dehydrogenase type-2	Rattus norvegicus	261	13	27	4.3e-05	9.39934e-05	0.457479	-1.12822	Down	4.88381	0.0271097	0.0617915	Other / uncategorised
S1 vs DC	O70351	HCD2_RAT	Hsd17b10	3-hydroxyacyl-CoA dehydrogenase type-2	Rattus norvegicus	261	13	27	4.3e-05	9.39934e-05	0.457479	-1.12822	Down	4.88381	0.0271097	0.0617915	Other / uncategorised
S1 vs DC	P37361	MT3_RAT	Mt3	Metallothionein-3	Rattus norvegicus	66	27	46	0.000352906	0.000633269	0.557277	-0.843534	Down	4.83822	0.0278356	0.063228	Other / uncategorised
S1 vs DC	Q68FQ0	TCPE_RAT	Cct5	T-complex protein 1 subunit epsilon	Rattus norvegicus	541	44	26	7.02e-05	4.36667e-05	1.60763	0.684938	Up	4.84029	0.0278022	0.063228	Other / uncategorised
S1 vs DC	P06302	PTMA_RAT	Ptma	Prothymosin alpha	Rattus norvegicus	112	81	56	0.000623888	0.000454301	1.37329	0.457637	Up	4.81	0.0282951	0.0641614	Other / uncategorised
S1 vs DC	M0R776	M0R776_RAT	Mrps36	Mitochondrial ribosomal protein S36	Rattus norvegicus	103	16	6	0.000134005	5.29283e-05	2.53182	1.34018	Up	4.80463	0.0283834	0.0642514	Mitochondrial / OXPHOS; Translation / transcription
S1 vs DC	A0A1S3FB21	A0A1S3FB21_DIPOR	Fubp1	far upstream element-binding protein 1 isoform X7	Dipodomys ordii	688	29	15	3.64e-05	1.98097e-05	1.83749	0.877735	Up	4.65656	0.0309351	0.067934	Other / uncategorised
S1 vs DC	A0A1S3FBV1	A0A1S3FBV1_DIPOR	Fubp1	far upstream element-binding protein 1 isoform X2	Dipodomys ordii	666	29	15	3.76e-05	2.0464e-05	1.83737	0.877643	Up	4.65656	0.0309351	0.067934	Other / uncategorised
S1 vs DC	A0A140TAJ3	A0A140TAJ3_RAT	Fubp1	Far upstream element-binding protein 1	Rattus norvegicus	642	29	15	3.9e-05	2.1229e-05	1.83711	0.877435	Up	4.65656	0.0309351	0.067934	Other / uncategorised
S1 vs DC	A0A1S3FB18	A0A1S3FB18_DIPOR	Fubp1	far upstream element-binding protein 1 isoform X3	Dipodomys ordii	655	29	15	3.82e-05	2.08077e-05	1.83586	0.876455	Up	4.65656	0.0309351	0.067934	Other / uncategorised
S1 vs DC	A0A1S3FCF2	A0A1S3FCF2_DIPOR	Fubp1	far upstream element-binding protein 1 isoform X1	Dipodomys ordii	669	29	15	3.74e-05	2.03723e-05	1.83583	0.876432	Up	4.65656	0.0309351	0.067934	Other / uncategorised
S1 vs DC	A0A0N8EUE9	A0A0N8EUE9_HETGA	FUBP1	Far upstream element-binding protein 1	Heterocephalus glaber	643	29	15	3.89e-05	2.1196e-05	1.83525	0.875977	Up	4.65656	0.0309351	0.067934	Other / uncategorised
S1 vs DC	A0A1S3FAQ1	A0A1S3FAQ1_DIPOR	Fubp1	far upstream element-binding protein 1 isoform X5	Dipodomys ordii	646	29	15	3.87e-05	2.10976e-05	1.83433	0.875256	Up	4.65656	0.0309351	0.067934	Other / uncategorised
S1 vs DC	A0A1S3FCN8	A0A1S3FCN8_DIPOR	Fubp1	far upstream element-binding protein 1 isoform X4	Dipodomys ordii	646	29	15	3.87e-05	2.10976e-05	1.83433	0.875256	Up	4.65656	0.0309351	0.067934	Other / uncategorised
S1 vs DC	A0A1S3FCF7	A0A1S3FCF7_DIPOR	Fubp1	far upstream element-binding protein 1 isoform X6	Dipodomys ordii	644	29	15	3.88e-05	2.11631e-05	1.83338	0.874505	Up	4.65656	0.0309351	0.067934	Other / uncategorised
S1 vs DC	Q5M9I5	QCR6_RAT	Uqcrh	Cytochrome b-c1 complex subunit 6, mitochondrial	Rattus norvegicus	89	52	77	0.000504026	0.000786095	0.641177	-0.641205	Down	4.66027	0.0308683	0.067934	Mitochondrial / OXPHOS
S1 vs DC	Q08163	CAP1_RAT	Cap1	Adenylyl cyclase-associated protein 1	Rattus norvegicus	474	96	69	0.000174716	0.000132265	1.32095	0.401581	Up	4.6786	0.0305406	0.067934	Other / uncategorised
S1 vs DC	Q07266	DREB_RAT	Dbn1	Drebrin	Rattus norvegicus	707	110	81	0.000134219	0.000104097	1.28936	0.366656	Up	4.67887	0.0305359	0.067934	Other / uncategorised
S1 vs DC	A0A0H2UHL9	A0A0H2UHL9_RAT	Dbn1	Drebrin	Rattus norvegicus	706	110	81	0.000134409	0.000104245	1.28936	0.366654	Up	4.67887	0.0305359	0.067934	Other / uncategorised
S1 vs DC	C6L8E0	C6L8E0_RAT	Dbn1	Drebrin E	Rattus norvegicus	661	110	81	0.000143559	0.000111342	1.28936	0.366651	Up	4.67887	0.0305359	0.067934	Other / uncategorised
S1 vs DC	Q07266-2	DREB_RAT	Dbn1	Isoform E1 of Drebrin	Rattus norvegicus	661	110	81	0.000143559	0.000111342	1.28936	0.366651	Up	4.67887	0.0305359	0.067934	Other / uncategorised
S1 vs DC	A0A091D7J0	A0A091D7J0_FUKDA	H920_10458	Ubiquitin-conjugating enzyme E2 G2	Fukomys damarensis	343	33	18	8.3e-05	4.76818e-05	1.74071	0.799673	Up	4.61024	0.0317816	0.0680962	Proteostasis / ubiquitin
S1 vs DC	A0A1S3GK03	A0A1S3GK03_DIPOR	Sumo3	small ubiquitin-related modifier 3	Dipodomys ordii	173	33	18	0.000164554	9.45367e-05	1.74064	0.799615	Up	4.61024	0.0317816	0.0680962	Proteostasis / ubiquitin
S1 vs DC	A0A091CWJ1	A0A091CWJ1_FUKDA	H920_14544	Small ubiquitin-related modifier	Fukomys damarensis	95	33	18	0.000299661	0.000172156	1.74063	0.799612	Up	4.61024	0.0317816	0.0680962	Proteostasis / ubiquitin
S1 vs DC	A0A1S3EIU1	A0A1S3EIU1_DIPOR	Sumo2	Small ubiquitin-related modifier	Dipodomys ordii	95	33	18	0.000299661	0.000172156	1.74063	0.799612	Up	4.61024	0.0317816	0.0680962	Proteostasis / ubiquitin
S1 vs DC	A0A1S3FG77	A0A1S3FG77_DIPOR	LOC105988088	Small ubiquitin-related modifier	Dipodomys ordii	95	33	18	0.000299661	0.000172156	1.74063	0.799612	Up	4.61024	0.0317816	0.0680962	Proteostasis / ubiquitin
S1 vs DC	G5BF89	G5BF89_HETGA	GW7_16987	Small ubiquitin-related modifier	Heterocephalus glaber	95	33	18	0.000299661	0.000172156	1.74063	0.799612	Up	4.61024	0.0317816	0.0680962	Proteostasis / ubiquitin
S1 vs DC	P61959	SUMO2_RAT	Sumo2	Small ubiquitin-related modifier 2	Rattus norvegicus	95	33	18	0.000299661	0.000172156	1.74063	0.799612	Up	4.61024	0.0317816	0.0680962	Proteostasis / ubiquitin
S1 vs DC	Q5XIF4	SUMO3_RAT	Sumo3	Small ubiquitin-related modifier 3	Rattus norvegicus	110	33	18	0.000258798	0.00014868	1.74063	0.799611	Up	4.61024	0.0317816	0.0680962	Proteostasis / ubiquitin
S1 vs DC	A0A1S3FFI2	A0A1S3FFI2_DIPOR	LOC105988088	small ubiquitin-related modifier 2-like isoform X2	Dipodomys ordii	76	33	18	0.000374576	0.000215195	1.74063	0.799611	Up	4.61024	0.0317816	0.0680962	Proteostasis / ubiquitin
S1 vs DC	A0A1S3EXU8	A0A1S3EXU8_DIPOR	LOC105983425	small ubiquitin-related modifier 2-like	Dipodomys ordii	85	33	18	0.000334915	0.00019241	1.74063	0.799611	Up	4.61024	0.0317816	0.0680962	Proteostasis / ubiquitin
S1 vs DC	A0A1S3F3U1	A0A1S3F3U1_DIPOR	LOC105985012	small ubiquitin-related modifier 2-like	Dipodomys ordii	84	33	18	0.000338902	0.000194701	1.74063	0.799611	Up	4.61024	0.0317816	0.0680962	Proteostasis / ubiquitin
S1 vs DC	G5BMF7	G5BMF7_HETGA	GW7_13899	Small ubiquitin-related modifier (Fragment)	Heterocephalus glaber	86	33	18	0.00033102	0.000190173	1.74063	0.799608	Up	4.61024	0.0317816	0.0680962	Proteostasis / ubiquitin
S1 vs DC	G5BNC2	G5BNC2_HETGA	GW7_04476	Small ubiquitin-related modifier (Fragment)	Heterocephalus glaber	89	33	18	0.000319862	0.000183762	1.74063	0.799608	Up	4.61024	0.0317816	0.0680962	Proteostasis / ubiquitin
S1 vs DC	F1M2K3	F1M2K3_RAT	Sumo2	Small ubiquitin-related modifier	Rattus norvegicus	94	33	18	0.000302848	0.000173988	1.74063	0.799608	Up	4.61024	0.0317816	0.0680962	Proteostasis / ubiquitin
S1 vs DC	Q6P6V0	G6PI_RAT	Gpi	Glucose-6-phosphate isomerase	Rattus norvegicus	558	269	324	0.00041587	0.000527576	0.788266	-0.343246	Down	4.64235	0.0311923	0.0680962	Glycolysis / carbohydrate metabolism
S1 vs DC	Q64548-2	RTN1_RAT	Rtn1	Isoform RTN1-S of Reticulon-1	Rattus norvegicus	208	153	119	0.000634552	0.000519826	1.2207	0.287711	Up	4.56557	0.0326208	0.069781	Other / uncategorised
S1 vs DC	D4ADS4	D4ADS4_RAT	Mgst3	Microsomal glutathione S-transferase 3	Rattus norvegicus	152	56	36	0.000317822	0.000215195	1.4769	0.562572	Up	4.56008	0.0327255	0.0697858	Other / uncategorised
S1 vs DC	B1WBR5	B1WBR5_RAT	Mobp	Mobp protein	Rattus norvegicus	170	85	60	0.00043133	0.000320683	1.34503	0.427643	Up	4.55441	0.0328342	0.0697858	Other / uncategorised
S1 vs DC	Q63327	MOBP_RAT	Mobp	Myelin-associated oligodendrocyte basic protein	Rattus norvegicus	170	85	60	0.00043133	0.000320683	1.34503	0.427643	Up	4.55441	0.0328342	0.0697858	Other / uncategorised
S1 vs DC	Q63327-2	MOBP_RAT	Mobp	Isoform 2 of Myelin-associated oligodendrocyte basic protein	Rattus norvegicus	169	85	60	0.000433882	0.000322581	1.34503	0.427642	Up	4.55441	0.0328342	0.0697858	Other / uncategorised
S1 vs DC	Q6AY21	Q6AY21_RAT	G3bp2	G3BP stress granule assembly factor 2	Rattus norvegicus	449	26	13	5e-05	2.6307e-05	1.90064	0.926482	Up	4.53212	0.0332644	0.0705867	Other / uncategorised
S1 vs DC	A0A091E392	A0A091E392_FUKDA	H920_01452	CDGSH iron-sulfur domain-containing protein 1	Fukomys damarensis	108	20	36	0.000159752	0.000302868	0.527465	-0.922853	Down	4.49715	0.0339514	0.071814	Other / uncategorised
S1 vs DC	B0K020	CISD1_RAT	Cisd1	CDGSH iron-sulfur domain-containing protein 1	Rattus norvegicus	108	20	36	0.000159752	0.000302868	0.527465	-0.922853	Down	4.49715	0.0339514	0.071814	Other / uncategorised
S1 vs DC	A0A0G2K079	A0A0G2K079_RAT	Bcas1	Breast carcinoma-amplified sequence 1 homolog	Rattus norvegicus	347	94	68	0.000233689	0.000178055	1.31246	0.392269	Up	4.42254	0.0354672	0.0744247	Other / uncategorised
S1 vs DC	Q3ZB98-6	BCAS1_RAT	Bcas1	Isoform 6 of Breast carcinoma-amplified sequence 1 homolog	Rattus norvegicus	578	94	68	0.000140294	0.000106894	1.31245	0.392266	Up	4.42254	0.0354672	0.0744247	Other / uncategorised
S1 vs DC	Q3ZB98-5	BCAS1_RAT	Bcas1	Isoform 5 of Breast carcinoma-amplified sequence 1 homolog	Rattus norvegicus	634	94	68	0.000127902	9.74527e-05	1.31245	0.392265	Up	4.42254	0.0354672	0.0744247	Other / uncategorised
S1 vs DC	Q3ZB98-3	BCAS1_RAT	Bcas1	Isoform 3 of Breast carcinoma-amplified sequence 1 homolog	Rattus norvegicus	556	94	68	0.000145845	0.000111124	1.31245	0.392264	Up	4.42254	0.0354672	0.0744247	Other / uncategorised
S1 vs DC	Q3ZB98-4	BCAS1_RAT	Bcas1	Isoform 4 of Breast carcinoma-amplified sequence 1 homolog	Rattus norvegicus	542	94	68	0.000149612	0.000113994	1.31245	0.392262	Up	4.42254	0.0354672	0.0744247	Other / uncategorised
S1 vs DC	Q00981	UCHL1_RAT	Uchl1	Ubiquitin carboxyl-terminal hydrolase isozyme L1	Rattus norvegicus	223	458	528	0.00177174	0.00215131	0.823563	-0.280049	Down	4.38601	0.0362351	0.0757955	Proteostasis / ubiquitin
S1 vs DC	A0A0P6JEA4	A0A0P6JEA4_HETGA	SNAP25	Synaptosomal-associated protein	Heterocephalus glaber	206	192	237	0.000804032	0.00104533	0.769163	-0.37864	Down	4.34595	0.037097	0.0772318	Synaptic / neurotransmission
S1 vs DC	A0A1S3EPG0	A0A1S3EPG0_DIPOR	Snap25	Synaptosomal-associated protein	Dipodomys ordii	206	192	237	0.000804032	0.00104533	0.769163	-0.37864	Down	4.34595	0.037097	0.0772318	Synaptic / neurotransmission
S1 vs DC	P60881	SNP25_RAT	Snap25	Synaptosomal-associated protein 25	Rattus norvegicus	206	192	237	0.000804032	0.00104533	0.769163	-0.37864	Down	4.34595	0.037097	0.0772318	Synaptic / neurotransmission
S1 vs DC	B5DEN4	B5DEN4_RAT	Ldha	L-lactate dehydrogenase	Rattus norvegicus	332	290	345	0.000753528	0.000944181	0.798076	-0.325402	Down	4.30436	0.0380147	0.078894	Other / uncategorised
S1 vs DC	P04642	LDHA_RAT	Ldha	L-lactate dehydrogenase A chain	Rattus norvegicus	332	290	345	0.000753528	0.000944181	0.798076	-0.325402	Down	4.30436	0.0380147	0.078894	Other / uncategorised
S1 vs DC	A0A0P6J5R3	A0A0P6J5R3_HETGA	UBE2L3	Ubiquitin-conjugating enzyme E2 L3 isoform 4	Heterocephalus glaber	154	77	54	0.00043133	0.000318601	1.35383	0.437041	Up	4.26371	0.0389347	0.0802991	Proteostasis / ubiquitin
S1 vs DC	A0A1S3GEA1	A0A1S3GEA1_DIPOR	Ube2l3	ubiquitin-conjugating enzyme E2 L3	Dipodomys ordii	154	77	54	0.00043133	0.000318601	1.35383	0.437041	Up	4.26371	0.0389347	0.0802991	Proteostasis / ubiquitin
S1 vs DC	B2RZA9	B2RZA9_RAT	Ube2l3	Ube2l3 protein	Rattus norvegicus	154	77	54	0.00043133	0.000318601	1.35383	0.437041	Up	4.26371	0.0389347	0.0802991	Other / uncategorised
S1 vs DC	G5BKG8	G5BKG8_HETGA	GW7_15358	Ubiquitin-conjugating enzyme E2 L3	Heterocephalus glaber	136	77	54	0.000488417	0.000360769	1.35382	0.437039	Up	4.26371	0.0389347	0.0802991	Proteostasis / ubiquitin
S1 vs DC	G5BIL4	G5BIL4_HETGA	GW7_08275	Histone H2A	Heterocephalus glaber	249	50	32	0.000173225	0.000116768	1.48349	0.568999	Up	4.14313	0.0418039	0.0851537	Translation / transcription
S1 vs DC	A0A0A0MXW3	A0A0A0MXW3_RAT	H2afz	Histone H2A	Rattus norvegicus	127	50	32	0.00033963	0.000228939	1.48349	0.568999	Up	4.14313	0.0418039	0.0851537	Translation / transcription
S1 vs DC	A0A091DRE6	A0A091DRE6_FUKDA	H920_05669	Histone H2A	Fukomys damarensis	153	50	32	0.000281915	0.000190035	1.48349	0.568998	Up	4.14313	0.0418039	0.0851537	Translation / transcription
S1 vs DC	D4A3V2	D4A3V2_RAT	Ndufa6	NADH dehydrogenase [ubiquinone] 1 alpha subcomplex subunit 6	Rattus norvegicus	130	50	32	0.000331792	0.000223656	1.48349	0.568997	Up	4.14313	0.0418039	0.0851537	Proteostasis / ubiquitin
S1 vs DC	A0A0P6JTJ4	A0A0P6JTJ4_HETGA	H2AFZ	Histone H2A	Heterocephalus glaber	128	50	32	0.000336976	0.000227151	1.48349	0.568996	Up	4.14313	0.0418039	0.0851537	Translation / transcription
S1 vs DC	A0A0P6JUM7	A0A0P6JUM7_HETGA	H2AFV	Histone H2A	Heterocephalus glaber	128	50	32	0.000336976	0.000227151	1.48349	0.568996	Up	4.14313	0.0418039	0.0851537	Translation / transcription
S1 vs DC	D4AEC0	D4AEC0_RAT	H2afv	Histone H2A	Rattus norvegicus	128	50	32	0.000336976	0.000227151	1.48349	0.568996	Up	4.14313	0.0418039	0.0851537	Translation / transcription
S1 vs DC	P0C0S7	H2AZ_RAT	H2az1	Histone H2A.Z	Rattus norvegicus	128	50	32	0.000336976	0.000227151	1.48349	0.568996	Up	4.14313	0.0418039	0.0851537	Translation / transcription
S1 vs DC	A0A091CJT0	A0A091CJT0_FUKDA	H920_19723	Eukaryotic translation initiation factor 5A	Fukomys damarensis	135	33	52	0.000210872	0.00034998	0.602525	-0.730906	Down	4.11899	0.0424044	0.0854551	Translation / transcription
S1 vs DC	A0A1S3EZ93	A0A1S3EZ93_DIPOR	Eif5a	Eukaryotic translation initiation factor 5A	Dipodomys ordii	154	33	52	0.000184856	0.000306801	0.602527	-0.730901	Down	4.11899	0.0424044	0.0854551	Translation / transcription
S1 vs DC	Q3T1J1	IF5A1_RAT	Eif5a	Eukaryotic translation initiation factor 5A-1	Rattus norvegicus	154	33	52	0.000184856	0.000306801	0.602527	-0.730901	Down	4.11899	0.0424044	0.0854551	Translation / transcription
S1 vs DC	A0A091CUX1	A0A091CUX1_FUKDA	H920_16776	Beta-soluble NSF attachment protein	Fukomys damarensis	298	136	173	0.000393697	0.000527477	0.746377	-0.422024	Down	4.12495	0.0422553	0.0854551	Other / uncategorised
S1 vs DC	A0A1S3G382	A0A1S3G382_DIPOR	Napb	beta-soluble NSF attachment protein isoform X1	Dipodomys ordii	298	136	173	0.000393697	0.000527477	0.746377	-0.422024	Down	4.12495	0.0422553	0.0854551	Other / uncategorised
S1 vs DC	F8WFM2	F8WFM2_RAT	Napb	Beta-soluble NSF attachment protein	Rattus norvegicus	298	136	173	0.000393697	0.000527477	0.746377	-0.422024	Down	4.12495	0.0422553	0.0854551	Other / uncategorised
S1 vs DC	G5CBD1	G5CBD1_HETGA	GW7_00718	Beta-soluble NSF attachment protein	Heterocephalus glaber	298	136	173	0.000393697	0.000527477	0.746377	-0.422024	Down	4.12495	0.0422553	0.0854551	Other / uncategorised
S1 vs DC	A0A0F7RQJ6	A0A0F7RQJ6_RAT	Ddt	D-dopachrome tautomerase	Rattus norvegicus	118	66	92	0.000482504	0.000708402	0.681116	-0.554028	Down	4.07439	0.0435381	0.0869446	Other / uncategorised
S1 vs DC	P80254	DOPD_RAT	Ddt	D-dopachrome decarboxylase	Rattus norvegicus	118	66	92	0.000482504	0.000708402	0.681116	-0.554028	Down	4.07439	0.0435381	0.0869446	Other / uncategorised
S1 vs DC	P81155	VDAC2_RAT	Vdac2	Voltage-dependent anion-selective channel protein 2	Rattus norvegicus	295	87	63	0.000254411	0.000194041	1.31112	0.390803	Up	4.07028	0.0436441	0.0870248	Other / uncategorised
S1 vs DC	F1LXA0	F1LXA0_RAT	Ndufa12	NADH dehydrogenase [ubiquinone] 1 alpha subcomplex subunit 12	Rattus norvegicus	145	15	6	8.92e-05	3.75974e-05	2.37251	1.24641	Up	4.06413	0.0438032	0.0870795	Proteostasis / ubiquitin
S1 vs DC	B2RYW9	FAHD2_RAT	Fahd2	Fumarylacetoacetate hydrolase domain-containing protein 2	Rattus norvegicus	313	15	6	4.13e-05	1.74173e-05	2.3712	1.24562	Up	4.06413	0.0438032	0.0870795	Other / uncategorised
S1 vs DC	Q3T1K5	CAZA2_RAT	Capza2	F-actin-capping protein subunit alpha-2	Rattus norvegicus	286	69	48	0.000208124	0.000152493	1.36481	0.448702	Up	3.97638	0.0461427	0.0914553	Cytoskeleton
S1 vs DC	A0A0H2UHX1	A0A0H2UHX1_RAT	Rtn3	Reticulon	Rattus norvegicus	261	70	49	0.000231365	0.000170581	1.35634	0.439717	Up	3.91204	0.0479413	0.0945947	Other / uncategorised
S1 vs DC	Q6RJR6-2	RTN3_RAT	Rtn3	Isoform 2 of Reticulon-3	Rattus norvegicus	237	70	49	0.000254794	0.000187855	1.35634	0.439715	Up	3.91204	0.0479413	0.0945947	Other / uncategorised
S1 vs DC	A1L1I6	A1L1I6_RAT	Rtn3	Reticulon	Rattus norvegicus	262	70	49	0.000230481	0.00016993	1.35633	0.439711	Up	3.91204	0.0479413	0.0945947	Other / uncategorised
S1 vs DC	B0BNE6	B0BNE6_RAT	Ndufs8	Complex I-23kD	Rattus norvegicus	212	10	21	4.07e-05	9.00031e-05	0.452207	-1.14495	Down	3.89406	0.0484572	0.0950451	Mitochondrial / OXPHOS
S1 vs DC	A0A091DZT2	A0A091DZT2_FUKDA	H920_10182	Complex I-23kD	Fukomys damarensis	211	10	21	4.09e-05	9.04297e-05	0.452285	-1.1447	Down	3.89406	0.0484572	0.0950451	Mitochondrial / OXPHOS
S1 vs DC	G5BTV7	G5BTV7_HETGA	NDUFS8	Complex I-23kD	Heterocephalus glaber	211	10	21	4.09e-05	9.04297e-05	0.452285	-1.1447	Down	3.89406	0.0484572	0.0950451	Mitochondrial / OXPHOS
S1 vs DC	A0A1S3FIX5	A0A1S3FIX5_DIPOR	Ndufs8	Complex I-23kD	Dipodomys ordii	210	10	21	4.11e-05	9.08603e-05	0.452343	-1.14451	Down	3.89406	0.0484572	0.0950451	Mitochondrial / OXPHOS
S1 vs DC	P97546	NPTN_RAT	Nptn	Neuroplastin	Rattus norvegicus	393	40	60	8.78e-05	0.000138718	0.632939	-0.659862	Down	3.85453	0.0496119	0.0970221	Other / uncategorised
S1 vs DC	Q6DGG0	PPID_RAT	Ppid	Peptidyl-prolyl cis-trans isomerase D	Rattus norvegicus	370	40	60	9.33e-05	0.000147341	0.633225	-0.65921	Down	3.85453	0.0496119	0.0970221	Other / uncategorised
S1 vs DC	P97685-2	NFASC_RAT	Nfasc	Isoform 2 of Neurofascin	Rattus norvegicus	1189	103	134	7.47e-05	0.000102399	0.729497	-0.455026	Down	3.80099	0.0512223	0.100023	Cytoskeleton
S1 vs DC	A0A0F7RQL3	A0A0F7RQL3_RAT	Mif	Macrophage migration inhibitory factor	Rattus norvegicus	115	152	189	0.00114021	0.00149327	0.763567	-0.389173	Down	3.70706	0.0541828	0.105338	Other / uncategorised
S1 vs DC	P30904	MIF_RAT	Mif	Macrophage migration inhibitory factor	Rattus norvegicus	115	152	189	0.00114021	0.00149327	0.763567	-0.389173	Down	3.70706	0.0541828	0.105338	Other / uncategorised
S1 vs DC	Q6LDS4	Q6LDS4_RAT		Superoxide dismutase [Cu-Zn]	Rattus norvegicus	152	200	242	0.00113508	0.00144659	0.784657	-0.349866	Down	3.64011	0.0564032	0.109173	Other / uncategorised
S1 vs DC	P07632	SODC_RAT	Sod1	Superoxide dismutase [Cu-Zn]	Rattus norvegicus	154	200	242	0.00112034	0.0014278	0.784657	-0.349866	Down	3.64011	0.0564032	0.109173	Other / uncategorised
S1 vs DC	Q641Y2	NDUS2_RAT	Ndufs2	NADH dehydrogenase [ubiquinone] iron-sulfur protein 2, mitochondrial	Rattus norvegicus	463	14	26	2.61e-05	5.1023e-05	0.511534	-0.967099	Down	3.55199	0.059474	0.113925	Mitochondrial / OXPHOS; Proteostasis / ubiquitin
S1 vs DC	Q63357	MYO1D_RAT	Myo1d	Unconventional myosin-Id	Rattus norvegicus	1006	27	43	2.32e-05	3.88369e-05	0.59737	-0.743303	Down	3.55134	0.0594975	0.113925	Cytoskeleton
S1 vs DC	A0A091D7P7	A0A091D7P7_FUKDA	H920_11502	Myosin regulatory light chain 12B	Fukomys damarensis	172	46	30	0.000230711	0.000158477	1.4558	0.541811	Up	3.53559	0.060065	0.113925	Cytoskeleton
S1 vs DC	A0A091D9C7	A0A091D9C7_FUKDA	H920_11503	Myosin regulatory light polypeptide 9	Fukomys damarensis	172	46	30	0.000230711	0.000158477	1.4558	0.541811	Up	3.53559	0.060065	0.113925	Cytoskeleton
S1 vs DC	A0A0G2JSW0	A0A0G2JSW0_RAT	Myl12b	Myosin regulatory light chain 12B	Rattus norvegicus	172	46	30	0.000230711	0.000158477	1.4558	0.541811	Up	3.53559	0.060065	0.113925	Cytoskeleton
S1 vs DC	A0A0N8EUW3	A0A0N8EUW3_HETGA	MYL9	Myosin regulatory light polypeptide 9 isoform a	Heterocephalus glaber	172	46	30	0.000230711	0.000158477	1.4558	0.541811	Up	3.53559	0.060065	0.113925	Cytoskeleton
S1 vs DC	A0A1S3G3L1	A0A1S3G3L1_DIPOR	LOC105993816	myosin regulatory light polypeptide 9	Dipodomys ordii	172	46	30	0.000230711	0.000158477	1.4558	0.541811	Up	3.53559	0.060065	0.113925	Cytoskeleton
S1 vs DC	A0A1S3G3L6	A0A1S3G3L6_DIPOR	LOC105993818	myosin regulatory light chain 12B	Dipodomys ordii	172	46	30	0.000230711	0.000158477	1.4558	0.541811	Up	3.53559	0.060065	0.113925	Cytoskeleton
S1 vs DC	G5CAY1	G5CAY1_HETGA	GW7_21376	Myosin regulatory light chain 12B	Heterocephalus glaber	172	46	30	0.000230711	0.000158477	1.4558	0.541811	Up	3.53559	0.060065	0.113925	Cytoskeleton
S1 vs DC	P13832	MRLCA_RAT	Rlc-a	Myosin regulatory light chain RLC-A	Rattus norvegicus	172	46	30	0.000230711	0.000158477	1.4558	0.541811	Up	3.53559	0.060065	0.113925	Cytoskeleton
S1 vs DC	P18666	ML12B_RAT	Myl12b	Myosin regulatory light chain 12B	Rattus norvegicus	172	46	30	0.000230711	0.000158477	1.4558	0.541811	Up	3.53559	0.060065	0.113925	Cytoskeleton
S1 vs DC	Q63781	Q63781_RAT		Myosin regulatory light chain	Rattus norvegicus	172	46	30	0.000230711	0.000158477	1.4558	0.541811	Up	3.53559	0.060065	0.113925	Cytoskeleton
S1 vs DC	Q5XIH7	PHB2_RAT	Phb2	Prohibitin-2	Rattus norvegicus	299	111	142	0.000320251	0.00043151	0.742163	-0.430192	Down	3.54278	0.0598053	0.113925	Other / uncategorised
S1 vs DC	A0A0G2KB63	A0A0G2KB63_RAT	Phb2	Prohibitin	Rattus norvegicus	297	111	142	0.000322408	0.000434416	0.742164	-0.43019	Down	3.54278	0.0598053	0.113925	Other / uncategorised
S1 vs DC	A0A1S3FQD6	A0A1S3FQD6_DIPOR	Eef2	elongation factor 2	Dipodomys ordii	858	70	50	7.04e-05	5.29489e-05	1.32958	0.410975	Up	3.52683	0.0603831	0.114201	Translation / transcription
S1 vs DC	P05197	EF2_RAT	Eef2	Elongation factor 2	Rattus norvegicus	858	70	50	7.04e-05	5.29489e-05	1.32958	0.410975	Up	3.52683	0.0603831	0.114201	Translation / transcription
S1 vs DC	A0A091CUF9	A0A091CUF9_FUKDA	H920_17303	Keratin, type II cytoskeletal 1	Fukomys damarensis	1455	78	57	4.62e-05	3.55947e-05	1.29794	0.376228	Up	3.46696	0.0626062	0.117899	Cytoskeleton
S1 vs DC	Q6TUH8	Q6TUH8_RAT	LOC306079	60S ribosomal protein L14	Rattus norvegicus	354	12	23	2.92e-05	5.90335e-05	0.494634	-1.01557	Down	3.421	0.0643718	0.119859	Translation / transcription
S1 vs DC	A0A091DSR6	A0A091DSR6_FUKDA	H920_05493	60S ribosomal protein L14	Fukomys damarensis	404	12	23	2.56e-05	5.17274e-05	0.494902	-1.01478	Down	3.421	0.0643718	0.119859	Translation / transcription
S1 vs DC	A0A0P6JHI9	A0A0P6JHI9_HETGA	RPL14	60S ribosomal protein L14	Heterocephalus glaber	216	12	23	4.79e-05	9.67494e-05	0.495094	-1.01423	Down	3.421	0.0643718	0.119859	Translation / transcription
S1 vs DC	F1LSW7	F1LSW7_RAT	Rpl14	60S ribosomal protein L14	Rattus norvegicus	214	12	23	4.84e-05	9.76536e-05	0.49563	-1.01267	Down	3.421	0.0643718	0.119859	Translation / transcription
S1 vs DC	Q63507	RL14_RAT	Rpl14	60S ribosomal protein L14	Rattus norvegicus	214	12	23	4.84e-05	9.76536e-05	0.49563	-1.01267	Down	3.421	0.0643718	0.119859	Translation / transcription
S1 vs DC	B5DEM5	B5DEM5_RAT	Rpl14	60S ribosomal protein L14	Rattus norvegicus	219	12	23	4.73e-05	9.5424e-05	0.495682	-1.01251	Down	3.421	0.0643718	0.119859	Translation / transcription
S1 vs DC	G5ALX1	G5ALX1_HETGA	GW7_09170	60S ribosomal protein L14 (Fragment)	Heterocephalus glaber	211	12	23	4.91e-05	9.9042e-05	0.495749	-1.01232	Down	3.421	0.0643718	0.119859	Translation / transcription
S1 vs DC	P01830	THY1_RAT	Thy1	Thy-1 membrane glycoprotein	Rattus norvegicus	161	86	64	0.000460799	0.000361184	1.2758	0.351405	Up	3.43443	0.0638506	0.119859	Other / uncategorised
S1 vs DC	G3V983	G3V983_RAT	Gstm1	Glutathione transferase	Rattus norvegicus	216	116	147	0.00046328	0.000618355	0.749214	-0.41655	Down	3.39748	0.0652959	0.121068	Other / uncategorised
S1 vs DC	Q6LDP3	Q6LDP3_RAT		Glutathione transferase	Rattus norvegicus	216	116	147	0.00046328	0.000618355	0.749214	-0.41655	Down	3.39748	0.0652959	0.121068	Other / uncategorised
S1 vs DC	P04905	GSTM1_RAT	Gstm1	Glutathione S-transferase Mu 1	Rattus norvegicus	218	116	147	0.00045903	0.000612682	0.749214	-0.416549	Down	3.39748	0.0652959	0.121068	Other / uncategorised
S1 vs DC	A0A0G2K654	A0A0G2K654_RAT	Hist1h1c	H1.2 linker histone, cluster member	Rattus norvegicus	212	83	109	0.000337739	0.000467159	0.722964	-0.468005	Down	3.3087	0.0689141	0.127419	Translation / transcription
S1 vs DC	Q91ZN1	COR1A_RAT	Coro1a	Coronin-1A	Rattus norvegicus	461	22	36	4.12e-05	7.09538e-05	0.58066	-0.784236	Down	3.29177	0.0696278	0.128559	Other / uncategorised
S1 vs DC	P39069	KAD1_RAT	Ak1	Adenylate kinase isoenzyme 1	Rattus norvegicus	194	109	138	0.00048469	0.000646326	0.749916	-0.415199	Down	3.16475	0.075244	0.137014	Other / uncategorised
S1 vs DC	Q5PPJ9	SHLB2_RAT	Sh3glb2	Endophilin-B2	Rattus norvegicus	404	51	35	0.0001089	7.87156e-05	1.38346	0.468283	Up	3.13619	0.0765727	0.13886	Other / uncategorised
S1 vs DC	A0A0G2K9P4	A0A0G2K9P4_RAT	Sh3glb2	Endophilin-B2	Rattus norvegicus	400	51	35	0.000109989	7.95027e-05	1.38346	0.468283	Up	3.13619	0.0765727	0.13886	Other / uncategorised
S1 vs DC	Q64428	ECHA_RAT	Hadha	Trifunctional enzyme subunit alpha, mitochondrial	Rattus norvegicus	763	20	33	2.26e-05	3.92974e-05	0.575102	-0.79811	Down	3.10893	0.0778643	0.141009	Mitochondrial / OXPHOS
S1 vs DC	A0A0A0MY09	A0A0A0MY09_RAT	Hsp90b1	Endoplasmin	Rattus norvegicus	804	73	54	7.83e-05	6.10256e-05	1.28307	0.359599	Up	3.02244	0.0821198	0.146904	Other / uncategorised
S1 vs DC	Q66HD0	ENPL_RAT	Hsp90b1	Endoplasmin	Rattus norvegicus	804	73	54	7.83e-05	6.10256e-05	1.28307	0.359599	Up	3.02244	0.0821198	0.146904	Other / uncategorised
S1 vs DC	A0A091D8H1	A0A091D8H1_FUKDA	H920_19505	Ras-related protein Rap-2	Fukomys damarensis	183	9	18	4.24e-05	8.93708e-05	0.474428	-1.07574	Down	2.98005	0.0842966	0.147995	Other / uncategorised
S1 vs DC	A0A091DP19	A0A091DP19_FUKDA	H920_05834	Ras-related protein Rap-2	Fukomys damarensis	183	9	18	4.24e-05	8.93708e-05	0.474428	-1.07574	Down	2.98005	0.0842966	0.147995	Other / uncategorised
S1 vs DC	A0A091E3C3	A0A091E3C3_FUKDA	H920_00786	Ras-related protein Rap-2	Fukomys damarensis	183	9	18	4.24e-05	8.93708e-05	0.474428	-1.07574	Down	2.98005	0.0842966	0.147995	Other / uncategorised
S1 vs DC	A0A0G2JTW1	A0A0G2JTW1_RAT	Rap2a	Ras-related protein Rap-2	Rattus norvegicus	183	9	18	4.24e-05	8.93708e-05	0.474428	-1.07574	Down	2.98005	0.0842966	0.147995	Other / uncategorised
S1 vs DC	A0A0P6IXW3	A0A0P6IXW3_HETGA	RAP2B	Ras-related protein Rap-2	Heterocephalus glaber	183	9	18	4.24e-05	8.93708e-05	0.474428	-1.07574	Down	2.98005	0.0842966	0.147995	Other / uncategorised
S1 vs DC	A0A1S3FC58	A0A1S3FC58_DIPOR	Rap2c	Ras-related protein Rap-2	Dipodomys ordii	183	9	18	4.24e-05	8.93708e-05	0.474428	-1.07574	Down	2.98005	0.0842966	0.147995	Other / uncategorised
S1 vs DC	A0A1S3FPH6	A0A1S3FPH6_DIPOR	Rap2a	Ras-related protein Rap-2	Dipodomys ordii	183	9	18	4.24e-05	8.93708e-05	0.474428	-1.07574	Down	2.98005	0.0842966	0.147995	Other / uncategorised
S1 vs DC	D3ZK56	D3ZK56_RAT	Rap2c	Ras-related protein Rap-2	Rattus norvegicus	183	9	18	4.24e-05	8.93708e-05	0.474428	-1.07574	Down	2.98005	0.0842966	0.147995	Other / uncategorised
S1 vs DC	G5AJW4	G5AJW4_HETGA	RAP2C	Ras-related protein Rap-2	Heterocephalus glaber	183	9	18	4.24e-05	8.93708e-05	0.474428	-1.07574	Down	2.98005	0.0842966	0.147995	Other / uncategorised
S1 vs DC	P61227	RAP2B_RAT	Rap2b	Ras-related protein Rap-2b	Rattus norvegicus	183	9	18	4.24e-05	8.93708e-05	0.474428	-1.07574	Down	2.98005	0.0842966	0.147995	Other / uncategorised
S1 vs DC	A0A1S3GXQ6	A0A1S3GXQ6_DIPOR	LOC106002834	ras-related protein Rap-2a-like	Dipodomys ordii	105	9	18	7.39e-05	0.00015576	0.474446	-1.07568	Down	2.98005	0.0842966	0.147995	Other / uncategorised
S1 vs DC	Q78P65	Q78P65_RAT	Rap2a	RCG36947	Rattus norvegicus	105	9	18	7.39e-05	0.00015576	0.474446	-1.07568	Down	2.98005	0.0842966	0.147995	Other / uncategorised
S1 vs DC	A0A091DP40	A0A091DP40_FUKDA	H920_14062	Myosin light chain 6B	Fukomys damarensis	339	53	37	0.00013487	9.9169e-05	1.36	0.443608	Up	3.00172	0.0831759	0.147995	Cytoskeleton
S1 vs DC	P29419	ATP5I_RAT	Atp5me	ATP synthase subunit e, mitochondrial	Rattus norvegicus	71	42	28	0.000510306	0.000358322	1.42415	0.510105	Up	2.9431	0.0862448	0.151214	Mitochondrial / OXPHOS
S1 vs DC	P47863-2	AQP4_RAT	Aqp4	Isoform Short of Aquaporin-4	Rattus norvegicus	268	18	30	5.79e-05	0.000101709	0.56927	-0.812816	Down	2.92816	0.0870467	0.152016	Lipid / sphingolipid metabolism
S1 vs DC	A0A0H2UHZ1	A0A0H2UHZ1_RAT	Aqp4	Aquaporin-4	Rattus norvegicus	246	18	30	6.31e-05	0.000110805	0.569468	-0.812314	Down	2.92816	0.0870467	0.152016	Lipid / sphingolipid metabolism
S1 vs DC	P47863-3	AQP4_RAT	Aqp4	Isoform 3 of Aquaporin-4	Rattus norvegicus	301	18	30	5.16e-05	9.05584e-05	0.569798	-0.811478	Down	2.92816	0.0870467	0.152016	Lipid / sphingolipid metabolism
S1 vs DC	P10760	SAHH_RAT	Ahcy	Adenosylhomocysteinase	Rattus norvegicus	432	23	13	4.59e-05	2.73422e-05	1.67872	0.747364	Up	2.90299	0.0884154	0.153999	Other / uncategorised
S1 vs DC	Q6P743	Q6P743_RAT	Ahcy	Adenosylhomocysteinase	Rattus norvegicus	432	23	13	4.59e-05	2.73422e-05	1.67872	0.747364	Up	2.90299	0.0884154	0.153999	Other / uncategorised
S1 vs DC	B0K014	B0K014_RAT	Dtd1	D-aminoacyl-tRNA deacylase	Rattus norvegicus	209	30	45	0.000123827	0.000195632	0.632958	-0.659818	Down	2.8908	0.0890869	0.154964	Other / uncategorised
S1 vs DC	A0A0G2K931	A0A0G2K931_RAT	Psat1	Phosphoserine aminotransferase	Rattus norvegicus	370	22	35	5.13e-05	8.59489e-05	0.596866	-0.744521	Down	2.87872	0.0897573	0.155517	Amino acid metabolism
S1 vs DC	E9PSV5	E9PSV5_RAT	Psat1	Phosphoserine aminotransferase	Rattus norvegicus	370	22	35	5.13e-05	8.59489e-05	0.596866	-0.744521	Down	2.87872	0.0897573	0.155517	Amino acid metabolism
S1 vs DC	Q80YG1	Q80YG1_RAT		Phosphoserine aminotransferase	Rattus norvegicus	370	22	35	5.13e-05	8.59489e-05	0.596866	-0.744521	Down	2.87872	0.0897573	0.155517	Amino acid metabolism
S1 vs DC	A0A1S3G685	A0A1S3G685_DIPOR	Rps7	40S ribosomal protein S7	Dipodomys ordii	163	16	8	8.47e-05	4.4594e-05	1.89936	0.925512	Up	2.78894	0.094917	0.162281	Translation / transcription
S1 vs DC	A0A091DGJ8	A0A091DGJ8_FUKDA	H920_07420	40S ribosomal protein S7	Fukomys damarensis	243	16	8	5.68e-05	2.99128e-05	1.89885	0.925126	Up	2.78894	0.094917	0.162281	Translation / transcription
S1 vs DC	B5DEL9	B5DEL9_RAT	Rps7	40S ribosomal protein S7	Rattus norvegicus	194	16	8	7.11e-05	3.74682e-05	1.89761	0.924185	Up	2.78894	0.094917	0.162281	Translation / transcription
S1 vs DC	G5C7L2	G5C7L2_HETGA	RPS7	40S ribosomal protein S7	Heterocephalus glaber	194	16	8	7.11e-05	3.74682e-05	1.89761	0.924185	Up	2.78894	0.094917	0.162281	Translation / transcription
S1 vs DC	P62083	RS7_RAT	Rps7	40S ribosomal protein S7	Rattus norvegicus	194	16	8	7.11e-05	3.74682e-05	1.89761	0.924185	Up	2.78894	0.094917	0.162281	Translation / transcription
S1 vs DC	A0A1S3FTX1	A0A1S3FTX1_DIPOR	Tcp1	CCT-alpha	Dipodomys ordii	556	36	52	5.59e-05	8.49772e-05	0.657823	-0.604228	Down	2.78734	0.0950117	0.162281	Other / uncategorised
S1 vs DC	P28480	TCPA_RAT	Tcp1	T-complex protein 1 subunit alpha	Rattus norvegicus	556	36	52	5.59e-05	8.49772e-05	0.657823	-0.604228	Down	2.78734	0.0950117	0.162281	Other / uncategorised
S1 vs DC	P27139	CAH2_RAT	Ca2	Carbonic anhydrase 2	Rattus norvegicus	260	192	228	0.000637041	0.000796775	0.799525	-0.322786	Down	2.78412	0.0952031	0.162398	Other / uncategorised
S1 vs DC	P97846	CNTP1_RAT	Cntnap1	Contactin-associated protein 1	Rattus norvegicus	1381	24	14	1.5e-05	9.21103e-06	1.62848	0.703527	Up	2.7512	0.0971812	0.165346	Cytoskeleton
S1 vs DC	P25093	FAAA_RAT	Fah	Fumarylacetoacetase	Rattus norvegicus	419	13	6	2.68e-05	1.3011e-05	2.05979	1.0425	Up	2.7024	0.100198	0.169388	Other / uncategorised
S1 vs DC	A0A1S3FPY3	A0A1S3FPY3_DIPOR	Stat2	Signal transducer and activator of transcription	Dipodomys ordii	825	13	6	1.36e-05	6.60802e-06	2.05811	1.04132	Up	2.7024	0.100198	0.169388	Translation / transcription
S1 vs DC	P38718-2	MPC2_RAT	Mpc2	Isoform Short of Mitochondrial pyruvate carrier 2	Rattus norvegicus	116	13	6	9.67e-05	4.69967e-05	2.05759	1.04096	Up	2.7024	0.100198	0.169388	Mitochondrial / OXPHOS; Glycolysis / carbohydrate metabolism
S1 vs DC	P38718	MPC2_RAT	Mpc2	Mitochondrial pyruvate carrier 2	Rattus norvegicus	127	13	6	8.83e-05	4.29261e-05	2.05702	1.04056	Up	2.7024	0.100198	0.169388	Mitochondrial / OXPHOS; Glycolysis / carbohydrate metabolism
S1 vs DC	A0A1S3EZ10	A0A1S3EZ10_DIPOR	Rhob	rho-related GTP-binding protein RhoB	Dipodomys ordii	196	52	37	0.000228869	0.000171522	1.33434	0.416129	Up	2.67349	0.102032	0.172049	Other / uncategorised
S1 vs DC	P62747	RHOB_RAT	Rhob	Rho-related GTP-binding protein RhoB	Rattus norvegicus	196	52	37	0.000228869	0.000171522	1.33434	0.416129	Up	2.67349	0.102032	0.172049	Other / uncategorised
S1 vs DC	A0A0G2JUF6	A0A0G2JUF6_RAT	Idh2	Isocitrate dehydrogenase [NADP]	Rattus norvegicus	427	21	33	4.24e-05	7.02199e-05	0.603818	-0.727815	Down	2.58527	0.107862	0.181416	Other / uncategorised
S1 vs DC	P56574	IDHP_RAT	Idh2	Isocitrate dehydrogenase [NADP], mitochondrial	Rattus norvegicus	452	21	33	4.01e-05	6.6336e-05	0.604498	-0.726191	Down	2.58527	0.107862	0.181416	Mitochondrial / OXPHOS
S1 vs DC	P97710	SHPS1_RAT	Sirpa	Tyrosine-protein phosphatase non-receptor type substrate 1	Rattus norvegicus	509	53	71	8.98e-05	0.00012674	0.708536	-0.497088	Down	2.46744	0.116227	0.194991	Amino acid metabolism
S1 vs DC	Q499T3	Q499T3_RAT	Sirpa	Sirpa protein	Rattus norvegicus	513	53	71	8.91e-05	0.000125752	0.708537	-0.497084	Down	2.46744	0.116227	0.194991	Other / uncategorised
S1 vs DC	Q6IRJ7	Q6IRJ7_RAT	Anxa7	Annexin	Rattus norvegicus	463	14	7	2.61e-05	1.3737e-05	1.89998	0.925985	Up	2.44031	0.118253	0.195412	Calcium signalling
S1 vs DC	Q8VIN2	Q8VIN2_RAT		Annexin	Rattus norvegicus	463	14	7	2.61e-05	1.3737e-05	1.89998	0.925985	Up	2.44031	0.118253	0.195412	Calcium signalling
S1 vs DC	A0A091E1E9	A0A091E1E9_FUKDA	H920_02229	DnaJ like protein subfamily A member 2	Fukomys damarensis	439	14	7	2.75e-05	1.4488e-05	1.89813	0.924576	Up	2.44031	0.118253	0.195412	Other / uncategorised
S1 vs DC	A0A1S3GS61	A0A1S3GS61_DIPOR	Dnaja2	dnaJ homolog subfamily A member 2	Dipodomys ordii	412	14	7	2.93e-05	1.54374e-05	1.89798	0.924468	Up	2.44031	0.118253	0.195412	Other / uncategorised
S1 vs DC	G5BAE6	G5BAE6_HETGA	DNAJA2	DnaJ homolog subfamily A member 2	Heterocephalus glaber	412	14	7	2.93e-05	1.54374e-05	1.89798	0.924468	Up	2.44031	0.118253	0.195412	Other / uncategorised
S1 vs DC	O35824	DNJA2_RAT	Dnaja2	DnaJ homolog subfamily A member 2	Rattus norvegicus	412	14	7	2.93e-05	1.54374e-05	1.89798	0.924468	Up	2.44031	0.118253	0.195412	Other / uncategorised
S1 vs DC	Q5M9H7	Q5M9H7_RAT	Dnaja2	DnaJ (Hsp40) homolog, subfamily A, member 2	Rattus norvegicus	412	14	7	2.93e-05	1.54374e-05	1.89798	0.924468	Up	2.44031	0.118253	0.195412	Proteostasis / ubiquitin
S1 vs DC	D4ABK1	D4ABK1_RAT	Syngr3	Synaptogyrin 3	Rattus norvegicus	199	12	21	5.2e-05	9.58827e-05	0.542329	-0.882759	Down	2.4079	0.120724	0.198752	Synaptic / neurotransmission
S1 vs DC	A0A1S3ES14	A0A1S3ES14_DIPOR	Syngr3	synaptogyrin-3	Dipodomys ordii	177	12	21	5.85e-05	0.0001078	0.54267	-0.881853	Down	2.4079	0.120724	0.198752	Synaptic / neurotransmission
S1 vs DC	Q45QK6	Q45QK6_RAT	Gng2	Guanine nucleotide-binding protein subunit gamma (Fragment)	Rattus norvegicus	51	69	53	0.00116713	0.000944234	1.23606	0.305745	Up	2.24714	0.133862	0.220106	Other / uncategorised
S1 vs DC	Q6PEC1	TBCA_RAT	Tbca	Tubulin-specific chaperone A	Rattus norvegicus	108	15	8	0.000119814	6.73039e-05	1.78019	0.832034	Up	2.22637	0.135672	0.222806	Cytoskeleton; Proteostasis / ubiquitin
S1 vs DC	P21571	ATP5J_RAT	Atp5pf	ATP synthase-coupling factor 6, mitochondrial	Rattus norvegicus	108	79	62	0.000631019	0.000521605	1.20976	0.274725	Up	2.20653	0.137428	0.225149	Mitochondrial / OXPHOS
S1 vs DC	A0A1U7AGB4	A0A1U7AGB4_RATNI	ND5	NADH-ubiquinone oxidoreductase chain 5	Rattus nitidus	609	8	15	1.13e-05	2.23794e-05	0.504929	-0.985847	Down	2.10386	0.146928	0.236588	Proteostasis / ubiquitin
S1 vs DC	A7XYD5	A7XYD5_RAT	Nd5	NADH-ubiquinone oxidoreductase chain 5	Rattus norvegicus	609	8	15	1.13e-05	2.23794e-05	0.504929	-0.985847	Down	2.10386	0.146928	0.236588	Proteostasis / ubiquitin
S1 vs DC	P11661	NU5M_RAT	Mtnd5	NADH-ubiquinone oxidoreductase chain 5	Rattus norvegicus	609	8	15	1.13e-05	2.23794e-05	0.504929	-0.985847	Down	2.10386	0.146928	0.236588	Proteostasis / ubiquitin
S1 vs DC	Q06QK5	Q06QK5_RAT	ND5	NADH-ubiquinone oxidoreductase chain 5	Rattus norvegicus	609	8	15	1.13e-05	2.23794e-05	0.504929	-0.985847	Down	2.10386	0.146928	0.236588	Proteostasis / ubiquitin
S1 vs DC	Q8SEZ0	Q8SEZ0_RAT	Mt-nd5	NADH-ubiquinone oxidoreductase chain 5	Rattus norvegicus	609	8	15	1.13e-05	2.23794e-05	0.504929	-0.985847	Down	2.10386	0.146928	0.236588	Proteostasis / ubiquitin
S1 vs DC	A0A0G2JXW4	A0A0G2JXW4_RAT	Hnrnpc	Heterogeneous nuclear ribonucleoprotein C, isoform CRA_a	Rattus norvegicus	313	18	28	4.96e-05	8.12808e-05	0.610231	-0.712574	Down	2.10487	0.146831	0.236588	Other / uncategorised
S1 vs DC	G3V9R8	HNRPC_RAT	Hnrnpc	Heterogeneous nuclear ribonucleoprotein C	Rattus norvegicus	298	18	28	5.21e-05	8.53721e-05	0.61027	-0.712481	Down	2.10487	0.146831	0.236588	Other / uncategorised
S1 vs DC	A0A140TAI3	A0A140TAI3_RAT	Hnrnpc	Heterogeneous nuclear ribonucleoprotein C, isoform CRA_b	Rattus norvegicus	293	18	28	5.3e-05	8.68289e-05	0.610396	-0.712184	Down	2.10487	0.146831	0.236588	Other / uncategorised
S1 vs DC	A0A0G2K7B3	A0A0G2K7B3_RAT	LOC100911576	Heterogeneous nuclear ribonucleoproteins C1/C2-like	Rattus norvegicus	300	18	28	5.18e-05	8.48029e-05	0.610828	-0.711162	Down	2.10487	0.146831	0.236588	Other / uncategorised
S1 vs DC	A0A091CUM1	A0A091CUM1_FUKDA	H920_16815	zf-Tim10_DDP domain-containing protein	Fukomys damarensis	90	12	6	0.000115021	6.05735e-05	1.89887	0.925138	Up	2.09169	0.148102	0.236942	Other / uncategorised
S1 vs DC	A0A1S3G8F3	A0A1S3G8F3_DIPOR	Timm10	mitochondrial import inner membrane translocase subunit Tim10	Dipodomys ordii	90	12	6	0.000115021	6.05735e-05	1.89887	0.925138	Up	2.09169	0.148102	0.236942	Mitochondrial / OXPHOS
S1 vs DC	G5BLJ2	G5BLJ2_HETGA	TIMM10	Mitochondrial import inner membrane translocase subunit Tim10	Heterocephalus glaber	90	12	6	0.000115021	6.05735e-05	1.89887	0.925138	Up	2.09169	0.148102	0.236942	Mitochondrial / OXPHOS
S1 vs DC	P62074	TIM10_RAT	Timm10	Mitochondrial import inner membrane translocase subunit Tim10	Rattus norvegicus	90	12	6	0.000115021	6.05735e-05	1.89887	0.925138	Up	2.09169	0.148102	0.236942	Mitochondrial / OXPHOS
S1 vs DC	A0A6M2DGG8	A0A6M2DGG8_9NEOP		Putative mitochondrial import inner membrane translocase subunit tim10	Xenopsylla cheopis	91	12	6	0.000113757	5.99079e-05	1.89887	0.925138	Up	2.09169	0.148102	0.236942	Mitochondrial / OXPHOS
S1 vs DC	Q8VI04	ASGL1_RAT	Asrgl1	Isoaspartyl peptidase/L-asparaginase	Rattus norvegicus	333	27	39	6.99e-05	0.000106413	0.656875	-0.606309	Down	2.09044	0.148223	0.236942	Other / uncategorised
S1 vs DC	Q561S0	NDUAA_RAT	Ndufa10	NADH dehydrogenase [ubiquinone] 1 alpha subcomplex subunit 10, mitochondrial	Rattus norvegicus	355	72	91	0.000174962	0.000232909	0.751202	-0.412728	Down	2.05708	0.1515	0.241305	Mitochondrial / OXPHOS; Proteostasis / ubiquitin
S1 vs DC	A0A0G2JVL6	A0A0G2JVL6_RAT	Ndufa8	NADH dehydrogenase [ubiquinone] 1 alpha subcomplex subunit 8	Rattus norvegicus	172	15	24	7.52e-05	0.000126782	0.593145	-0.753543	Down	2.01786	0.155458	0.246718	Proteostasis / ubiquitin
S1 vs DC	F7EXQ7	F7EXQ7_RAT	Ndufa8	Complex I-19kD	Rattus norvegicus	190	15	24	6.81e-05	0.000114771	0.593356	-0.75303	Down	2.01786	0.155458	0.246718	Mitochondrial / OXPHOS
S1 vs DC	Q7TP78	Q7TP78_RAT	Ndufa8	Complex I-19kD	Rattus norvegicus	189	15	24	6.85e-05	0.000115378	0.5937	-0.752194	Down	2.01786	0.155458	0.246718	Mitochondrial / OXPHOS
S1 vs DC	P04094	PENK_RAT	Penk	Proenkephalin-A	Rattus norvegicus	269	21	13	6.73e-05	4.39102e-05	1.53267	0.616051	Up	1.97087	0.160356	0.253721	Other / uncategorised
S1 vs DC	Q62876	SNG1_RAT	Syngr1	Synaptogyrin-1	Rattus norvegicus	234	38	27	0.00014009	0.000104839	1.33624	0.418181	Up	1.96821	0.160638	0.253721	Synaptic / neurotransmission
S1 vs DC	A0A0G2K3P9	A0A0G2K3P9_RAT	Syngr1	Synaptogyrin-1 (Fragment)	Rattus norvegicus	186	38	27	0.000176242	0.000131894	1.33624	0.418179	Up	1.96821	0.160638	0.253721	Synaptic / neurotransmission
S1 vs DC	A0A140TAA1	A0A140TAA1_RAT	Igsf8	Immunoglobulin superfamily, member 8	Rattus norvegicus	611	76	95	0.000107303	0.000141272	0.759548	-0.396786	Down	1.95294	0.16227	0.255992	Inflammation / immune
S1 vs DC	A0A0G2K872	A0A0G2K872_RAT	Cadm3	Cell adhesion molecule 3	Rattus norvegicus	430	47	35	9.43e-05	7.3956e-05	1.27508	0.35059	Up	1.86921	0.171566	0.270012	Other / uncategorised
S1 vs DC	Q923W4	HDGR3_RAT	Hdgfl3	Hepatoma-derived growth factor-related protein 3	Rattus norvegicus	202	22	14	9.4e-05	6.29725e-05	1.49272	0.57794	Up	1.86349	0.172222	0.270401	Neurotrophin signalling
S1 vs DC	A0A0N8EUR3	A0A0N8EUR3_HETGA	HDGFRP3	Hepatoma-derived growth factor-related protein 3	Heterocephalus glaber	203	22	14	9.35e-05	6.26623e-05	1.49213	0.57737	Up	1.86349	0.172222	0.270401	Neurotrophin signalling
S1 vs DC	O35796	C1QBP_RAT	C1qbp	Complement component 1 Q subcomponent-binding protein, mitochondrial	Rattus norvegicus	279	64	50	0.000197886	0.000162832	1.21528	0.281285	Up	1.84863	0.173943	0.272456	Mitochondrial / OXPHOS; Inflammation / immune
S1 vs DC	G5C421	G5C421_HETGA	GW7_02964	Serine/arginine-rich splicing factor 1	Heterocephalus glaber	292	34	24	0.000100447	7.46797e-05	1.34504	0.427647	Up	1.82155	0.177129	0.275813	Amino acid metabolism; Translation / transcription
S1 vs DC	A0A1S3GYL4	A0A1S3GYL4_DIPOR	Srsf1	Serine/arginine-rich splicing factor 1	Dipodomys ordii	248	34	24	0.000118268	8.79293e-05	1.34504	0.427644	Up	1.82155	0.177129	0.275813	Amino acid metabolism; Translation / transcription
S1 vs DC	D4A9L2	D4A9L2_RAT	Srsf1	Serine/arginine-rich splicing factor 1	Rattus norvegicus	248	34	24	0.000118268	8.79293e-05	1.34504	0.427644	Up	1.82155	0.177129	0.275813	Amino acid metabolism; Translation / transcription
S1 vs DC	A0A091DXH5	A0A091DXH5_FUKDA	H920_03707	Serine/arginine-rich splicing factor 1	Fukomys damarensis	693	34	24	4.23e-05	3.14668e-05	1.34428	0.426829	Up	1.82155	0.177129	0.275813	Amino acid metabolism; Translation / transcription
S1 vs DC	G3V6H5	G3V6H5_RAT	Slc25a11	Mitochondrial 2-oxoglutarate/malate carrier protein	Rattus norvegicus	314	82	101	0.00022528	0.000292258	0.770827	-0.375521	Down	1.81393	0.178038	0.276575	Mitochondrial / OXPHOS
S1 vs DC	A0A1S3FBT7	A0A1S3FBT7_DIPOR	Srsf7	serine/arginine-rich splicing factor 7 isoform X1	Dipodomys ordii	238	23	15	8.34e-05	5.72649e-05	1.45639	0.542397	Up	1.7677	0.183667	0.281679	Amino acid metabolism; Translation / transcription
S1 vs DC	D4A720	D4A720_RAT	Srsf7	RCG61762, isoform CRA_d	Rattus norvegicus	238	23	15	8.34e-05	5.72649e-05	1.45639	0.542397	Up	1.7677	0.183667	0.281679	Other / uncategorised
S1 vs DC	G5CA70	G5CA70_HETGA	GW7_19810	Splicing factor, arginine/serine-rich 7	Heterocephalus glaber	238	23	15	8.34e-05	5.72649e-05	1.45639	0.542397	Up	1.7677	0.183667	0.281679	Amino acid metabolism; Translation / transcription
S1 vs DC	A0A1S3FB02	A0A1S3FB02_DIPOR	Srsf7	serine/arginine-rich splicing factor 7 isoform X4	Dipodomys ordii	223	23	15	8.9e-05	6.11168e-05	1.45623	0.542237	Up	1.7677	0.183667	0.281679	Amino acid metabolism; Translation / transcription
S1 vs DC	A0A091CUS1	A0A091CUS1_FUKDA	H920_15315	Heterogeneous nuclear ribonucleoprotein L-like	Fukomys damarensis	675	23	15	2.94e-05	2.01912e-05	1.45608	0.542091	Up	1.7677	0.183667	0.281679	Other / uncategorised
S1 vs DC	A0A1S3FBL8	A0A1S3FBL8_DIPOR	Srsf7	serine/arginine-rich splicing factor 7 isoform X3	Dipodomys ordii	226	23	15	8.78e-05	6.03055e-05	1.45592	0.541932	Up	1.7677	0.183667	0.281679	Amino acid metabolism; Translation / transcription
S1 vs DC	Q4KLJ1	Q4KLJ1_RAT	Sfrs7	RCG61762, isoform CRA_a	Rattus norvegicus	157	23	15	0.000126377	8.68092e-05	1.4558	0.541814	Up	1.7677	0.183667	0.281679	Other / uncategorised
S1 vs DC	A0A0G2K1A3	A0A0G2K1A3_RAT		Uncharacterized protein	Rattus norvegicus	166	23	15	0.000119525	8.21027e-05	1.4558	0.541812	Up	1.7677	0.183667	0.281679	Other / uncategorised
S1 vs DC	P52555	ERP29_RAT	Erp29	Endoplasmic reticulum resident protein 29	Rattus norvegicus	260	23	15	7.63e-05	5.24194e-05	1.45557	0.541582	Up	1.7677	0.183667	0.281679	Other / uncategorised
S1 vs DC	A0A1S3F9T0	A0A1S3F9T0_DIPOR	Srsf7	serine/arginine-rich splicing factor 7 isoform X2	Dipodomys ordii	235	23	15	8.44e-05	5.79959e-05	1.45527	0.541292	Up	1.7677	0.183667	0.281679	Amino acid metabolism; Translation / transcription
S1 vs DC	Q62634-2	VGLU1_RAT	Slc17a7	Isoform 2 of Vesicular glutamate transporter 1	Rattus norvegicus	585	18	27	2.65e-05	4.19355e-05	0.631923	-0.66218	Down	1.73441	0.187849	0.286099	Amino acid metabolism
S1 vs DC	A0A091D6Y7	A0A091D6Y7_FUKDA	H920_12370	Vesicular glutamate transporter 1	Fukomys damarensis	891	18	27	1.74e-05	2.75334e-05	0.631959	-0.662096	Down	1.73441	0.187849	0.286099	Amino acid metabolism
S1 vs DC	A0A0P6J6Y6	A0A0P6J6Y6_HETGA	SLC17A7	Vesicular glutamate transporter 1	Heterocephalus glaber	560	18	27	2.77e-05	4.38076e-05	0.63231	-0.661296	Down	1.73441	0.187849	0.286099	Amino acid metabolism
S1 vs DC	A0A1S3G5H5	A0A1S3G5H5_DIPOR	Slc17a7	vesicular glutamate transporter 1	Dipodomys ordii	560	18	27	2.77e-05	4.38076e-05	0.63231	-0.661296	Down	1.73441	0.187849	0.286099	Amino acid metabolism
S1 vs DC	Q62634	VGLU1_RAT	Slc17a7	Vesicular glutamate transporter 1	Rattus norvegicus	560	18	27	2.77e-05	4.38076e-05	0.63231	-0.661296	Down	1.73441	0.187849	0.286099	Amino acid metabolism
S1 vs DC	G5B8N7	G5B8N7_HETGA	GW7_15284	Vesicular glutamate transporter 1	Heterocephalus glaber	493	18	27	3.15e-05	4.97612e-05	0.633023	-0.65967	Down	1.73441	0.187849	0.286099	Amino acid metabolism
S1 vs DC	A0A0A7HUH5	A0A0A7HUH5_HETGA		GTP-binding nuclear protein Ran	Heterocephalus glaber	216	86	105	0.000343466	0.000441682	0.777632	-0.36284	Down	1.73103	0.18828	0.286099	Other / uncategorised
S1 vs DC	P62828	RAN_RAT	Ran	GTP-binding nuclear protein Ran	Rattus norvegicus	216	86	105	0.000343466	0.000441682	0.777632	-0.36284	Down	1.73103	0.18828	0.286099	Other / uncategorised
S1 vs DC	G3V7I0	G3V7I0_RAT	Prdx3	Peroxiredoxin 3	Rattus norvegicus	257	61	77	0.000204756	0.000272227	0.752151	-0.410906	Down	1.72221	0.189409	0.287485	Other / uncategorised
S1 vs DC	P97536	CAND1_RAT	Cand1	Cullin-associated NEDD8-dissociated protein 1	Rattus norvegicus	1230	34	46	2.38e-05	3.39803e-05	0.700407	-0.513736	Down	1.70352	0.191828	0.290489	Other / uncategorised
S1 vs DC	O70593	SGTA_RAT	Sgta	Small glutamine-rich tetratricopeptide repeat-containing protein alpha	Rattus norvegicus	314	15	9	4.12e-05	2.60428e-05	1.58201	0.661762	Up	1.56904	0.210346	0.315184	Amino acid metabolism
S1 vs DC	A0A0S3NT96	A0A0S3NT96_9MURI	ARHGDIA	Rho GDP dissociation inhibitor (GDI) alpha	Tokudaia muenninki	204	95	114	0.000401729	0.000507749	0.791197	-0.337892	Down	1.56784	0.21052	0.315184	Other / uncategorised
S1 vs DC	A0A1S3GK37	A0A1S3GK37_DIPOR	Arhgdia	rho GDP-dissociation inhibitor 1	Dipodomys ordii	204	95	114	0.000401729	0.000507749	0.791197	-0.337892	Down	1.56784	0.21052	0.315184	Other / uncategorised
S1 vs DC	Q5XI73	GDIR1_RAT	Arhgdia	Rho GDP-dissociation inhibitor 1	Rattus norvegicus	204	95	114	0.000401729	0.000507749	0.791197	-0.337892	Down	1.56784	0.21052	0.315184	Other / uncategorised
S1 vs DC	F1LNF7	F1LNF7_RAT	Idh3a	Isocitrate dehydrogenase [NAD] subunit, mitochondrial	Rattus norvegicus	382	177	203	0.000399714	0.000482844	0.827833	-0.272589	Down	1.56091	0.211533	0.315984	Mitochondrial / OXPHOS
S1 vs DC	Q99NA5	IDH3A_RAT	Idh3a	Isocitrate dehydrogenase [NAD] subunit alpha, mitochondrial	Rattus norvegicus	366	177	203	0.000417188	0.000503952	0.827833	-0.272588	Down	1.56091	0.211533	0.315984	Mitochondrial / OXPHOS
S1 vs DC	A0A0G2JZ52	A0A0G2JZ52_RAT	Hnrnpu	Heterogeneous nuclear ribonucleoprotein U	Rattus norvegicus	803	33	24	3.55e-05	2.71562e-05	1.30725	0.386535	Up	1.50698	0.2196	0.326559	Other / uncategorised
S1 vs DC	Q63555	Q63555_RAT		SP120	Rattus norvegicus	798	33	24	3.57e-05	2.73264e-05	1.30643	0.385629	Up	1.50698	0.2196	0.326559	Other / uncategorised
S1 vs DC	G5C952	G5C952_HETGA	GW7_17532	Chloride intracellular channel protein 4	Heterocephalus glaber	196	6	11	2.64e-05	5.0993e-05	0.517718	-0.949762	Down	1.44916	0.228662	0.333655	Other / uncategorised
S1 vs DC	A0A1S3GIJ2	A0A1S3GIJ2_DIPOR	Clic4	Chloride intracellular channel protein	Dipodomys ordii	230	6	11	2.25e-05	4.34549e-05	0.517778	-0.949594	Down	1.44916	0.228662	0.333655	Other / uncategorised
S1 vs DC	A0A091EPW6	A0A091EPW6_FUKDA	H920_00893	Chloride intracellular channel protein	Fukomys damarensis	243	6	11	2.13e-05	4.11302e-05	0.517868	-0.949343	Down	1.44916	0.228662	0.333655	Other / uncategorised
S1 vs DC	F1LVX3	F1LVX3_RAT	Nebl	Nebulette	Rattus norvegicus	71	6	11	7.29e-05	0.000140769	0.517868	-0.949343	Down	1.44916	0.228662	0.333655	Other / uncategorised
S1 vs DC	A0A096MJG7	A0A096MJG7_RAT	Nebl	Nebulette (Fragment)	Rattus norvegicus	126	6	11	4.11e-05	7.93225e-05	0.518138	-0.948591	Down	1.44916	0.228662	0.333655	Other / uncategorised
S1 vs DC	A0A0P6K1Y3	A0A0P6K1Y3_HETGA	NEBL	Nebulette isoform 3	Heterocephalus glaber	270	6	11	1.92e-05	3.70171e-05	0.518679	-0.947088	Down	1.44916	0.228662	0.333655	Other / uncategorised
S1 vs DC	A0A146J2K6	A0A146J2K6_RAT	Nebl	Lasp-2	Rattus norvegicus	270	6	11	1.92e-05	3.70171e-05	0.518679	-0.947088	Down	1.44916	0.228662	0.333655	Other / uncategorised
S1 vs DC	A0A1S3F0R1	A0A1S3F0R1_DIPOR	Nebl	nebulette isoform X2	Dipodomys ordii	270	6	11	1.92e-05	3.70171e-05	0.518679	-0.947088	Down	1.44916	0.228662	0.333655	Other / uncategorised
S1 vs DC	A3FM27	A3FM27_RAT	Clic4	Chloride intracellular channel protein	Rattus norvegicus	253	6	11	2.05e-05	3.95045e-05	0.518929	-0.946392	Down	1.44916	0.228662	0.333655	Other / uncategorised
S1 vs DC	G3V8C4	G3V8C4_RAT	Clic4	Chloride intracellular channel protein	Rattus norvegicus	253	6	11	2.05e-05	3.95045e-05	0.518929	-0.946392	Down	1.44916	0.228662	0.333655	Other / uncategorised
S1 vs DC	Q9Z0W7	CLIC4_RAT	Clic4	Chloride intracellular channel protein 4	Rattus norvegicus	253	6	11	2.05e-05	3.95045e-05	0.518929	-0.946392	Down	1.44916	0.228662	0.333655	Other / uncategorised
S1 vs DC	G5BHW8	G5BHW8_HETGA	GW7_07478	Chloride intracellular channel protein	Heterocephalus glaber	279	6	11	1.86e-05	3.5823e-05	0.519219	-0.945585	Down	1.44916	0.228662	0.333655	Other / uncategorised
S1 vs DC	A0A091ELT7	A0A091ELT7_FUKDA	H920_02010	Cilia and flagella associated protein 94	Fukomys damarensis	958	22	31	1.98e-05	2.94016e-05	0.673434	-0.570392	Down	1.4581	0.227233	0.333655	Other / uncategorised
S1 vs DC	A0A0G2JTH4	A0A0G2JTH4_RAT	Cd47	Integrin-associated protein	Rattus norvegicus	359	27	19	6.49e-05	4.80876e-05	1.34962	0.432553	Up	1.46938	0.225443	0.333655	Other / uncategorised
S1 vs DC	P97829-2	CD47_RAT	Cd47	Isoform 2 of Leukocyte surface antigen CD47	Rattus norvegicus	318	27	19	7.32e-05	5.42876e-05	1.34837	0.431221	Up	1.46938	0.225443	0.333655	Other / uncategorised
S1 vs DC	P07825	SYPH_RAT	Syp	Synaptophysin	Rattus norvegicus	307	149	172	0.000418685	0.000509054	0.822476	-0.281954	Down	1.45491	0.227742	0.333655	Synaptic / neurotransmission
S1 vs DC	G5BPT3	G5BPT3_HETGA	GW7_12289	Microtubule-associated proteins 1A/1B light chain 3A (Fragment)	Heterocephalus glaber	108	23	32	0.000183714	0.000269216	0.682405	-0.551301	Down	1.40177	0.236427	0.343847	Cytoskeleton
S1 vs DC	A0A0N8EUU9	A0A0N8EUU9_HETGA	MAP1LC3A	Microtubule-associated proteins 1A/1B light chain 3A isoform b	Heterocephalus glaber	121	23	32	0.000163977	0.000240292	0.682408	-0.551293	Down	1.40177	0.236427	0.343847	Cytoskeleton
S1 vs DC	Q6XVN8	MLP3A_RAT	Map1lc3a	Microtubule-associated proteins 1A/1B light chain 3A	Rattus norvegicus	121	23	32	0.000163977	0.000240292	0.682408	-0.551293	Down	1.40177	0.236427	0.343847	Cytoskeleton
S1 vs DC	G3V949	G3V949_RAT	Clip2	CAP-Gly domain-containing linker protein 2	Rattus norvegicus	1047	22	15	1.81e-05	1.30172e-05	1.39046	0.475567	Up	1.39437	0.237668	0.345271	Other / uncategorised
S1 vs DC	B2RZ24	B2RZ24_RAT	Sucla2	Succinate-CoA ligase subunit beta (Fragment)	Rattus norvegicus	438	87	104	0.00017135	0.000215741	0.794238	-0.332356	Down	1.37034	0.241753	0.350024	Mitochondrial / OXPHOS
S1 vs DC	F1LM47	F1LM47_RAT	Sucla2	Succinate--CoA ligase [ADP-forming] subunit beta, mitochondrial	Rattus norvegicus	465	87	104	0.000161401	0.000203214	0.79424	-0.332353	Down	1.37034	0.241753	0.350024	Mitochondrial / OXPHOS
S1 vs DC	A0A564Z0J1	A0A564Z0J1_HYMDI	WMSIL1_LOCUS10876	Uncharacterized protein (Fragment)	Hymenolepis diminuta	948	10	16	9.1e-06	1.53351e-05	0.593411	-0.752896	Down	1.34521	0.246116	0.354286	Other / uncategorised
S1 vs DC	A0A0R3SVB1	A0A0R3SVB1_HYMDI	HDID_LOCUS9499	Uncharacterized protein	Hymenolepis diminuta	1102	10	16	7.83e-06	1.31921e-05	0.593539	-0.752585	Down	1.34521	0.246116	0.354286	Other / uncategorised
S1 vs DC	Q63362	NDUA5_RAT	Ndufa5	NADH dehydrogenase [ubiquinone] 1 alpha subcomplex subunit 5	Rattus norvegicus	116	44	56	0.000327216	0.000438636	0.745986	-0.42278	Down	1.34056	0.246934	0.354286	Proteostasis / ubiquitin
S1 vs DC	M0R601	M0R601_RAT		Uncharacterized protein	Rattus norvegicus	50	7	12	0.000120772	0.000218065	0.553836	-0.85247	Down	1.28806	0.256406	0.364633	Other / uncategorised
S1 vs DC	P29418	ATP5E_RAT	Atp5f1e	ATP synthase subunit epsilon, mitochondrial	Rattus norvegicus	51	7	12	0.000118404	0.000213789	0.553836	-0.852469	Down	1.28806	0.256406	0.364633	Mitochondrial / OXPHOS
S1 vs DC	A0A0N8ESF7	A0A0N8ESF7_HETGA	RPS14	40S ribosomal protein S14	Heterocephalus glaber	151	7	12	4e-05	7.22068e-05	0.553964	-0.852136	Down	1.28806	0.256406	0.364633	Translation / transcription
S1 vs DC	A0A1S3FWU7	A0A1S3FWU7_DIPOR	Rps14	40S ribosomal protein S14	Dipodomys ordii	151	7	12	4e-05	7.22068e-05	0.553964	-0.852136	Down	1.28806	0.256406	0.364633	Translation / transcription
S1 vs DC	P13471	RS14_RAT	Rps14	40S ribosomal protein S14	Rattus norvegicus	151	7	12	4e-05	7.22068e-05	0.553964	-0.852136	Down	1.28806	0.256406	0.364633	Translation / transcription
S1 vs DC	Q6PDV6	Q6PDV6_RAT	LOC100911847	40S ribosomal protein S14	Rattus norvegicus	151	7	12	4e-05	7.22068e-05	0.553964	-0.852136	Down	1.28806	0.256406	0.364633	Translation / transcription
S1 vs DC	A0A091DLN1	A0A091DLN1_FUKDA	H920_06581	40S ribosomal protein S14	Fukomys damarensis	223	7	12	2.71e-05	4.88934e-05	0.554267	-0.851348	Down	1.28806	0.256406	0.364633	Translation / transcription
S1 vs DC	A0A1W2Q6E9	A0A1W2Q6E9_RAT	Msn	Moesin	Rattus norvegicus	576	13	8	1.95e-05	1.26195e-05	1.54523	0.627821	Up	1.24618	0.264284	0.365426	Other / uncategorised
S1 vs DC	A0A1S3GQK8	A0A1S3GQK8_DIPOR	Tra2b	transformer-2 protein homolog beta isoform X2	Dipodomys ordii	188	13	8	5.97e-05	3.86639e-05	1.54407	0.626742	Up	1.24618	0.264284	0.365426	Other / uncategorised
S1 vs DC	G5BT96	G5BT96_HETGA	GW7_17211	Transformer-2 protein-like protein beta	Heterocephalus glaber	290	13	8	3.87e-05	2.50649e-05	1.54399	0.626665	Up	1.24618	0.264284	0.365426	Other / uncategorised
S1 vs DC	Q6P3E1	Q6P3E1_RAT	Rps16	Rps16 protein (Fragment)	Rattus norvegicus	161	13	8	6.97e-05	4.5148e-05	1.54381	0.626498	Up	1.24618	0.264284	0.365426	Other / uncategorised
S1 vs DC	A0A091EHN5	A0A091EHN5_FUKDA	H920_03693	Transformer-2 protein like protein beta	Fukomys damarensis	255	13	8	4.4e-05	2.85052e-05	1.54358	0.626279	Up	1.24618	0.264284	0.365426	Other / uncategorised
S1 vs DC	A0A1W2Q631	A0A1W2Q631_RAT	Rps16	40S ribosomal protein S16	Rattus norvegicus	150	13	8	7.48e-05	4.84588e-05	1.54358	0.626279	Up	1.24618	0.264284	0.365426	Translation / transcription
S1 vs DC	G5BUV6	G5BUV6_HETGA	GW7_06648	Transformer-2 protein-like protein beta	Heterocephalus glaber	271	13	8	4.14e-05	2.68222e-05	1.5435	0.626202	Up	1.24618	0.264284	0.365426	Other / uncategorised
S1 vs DC	A0A091CMB7	A0A091CMB7_FUKDA	H920_19599	40S ribosomal protein S16	Fukomys damarensis	146	13	8	7.68e-05	4.97865e-05	1.54259	0.625353	Up	1.24618	0.264284	0.365426	Translation / transcription
S1 vs DC	A0A1S3GUF4	A0A1S3GUF4_DIPOR	Rps16	40S ribosomal protein S16	Dipodomys ordii	146	13	8	7.68e-05	4.97865e-05	1.54259	0.625353	Up	1.24618	0.264284	0.365426	Translation / transcription
S1 vs DC	G5BJD7	G5BJD7_HETGA	RPS16	40S ribosomal protein S16	Heterocephalus glaber	146	13	8	7.68e-05	4.97865e-05	1.54259	0.625353	Up	1.24618	0.264284	0.365426	Translation / transcription
S1 vs DC	P62250	RS16_RAT	Rps16	40S ribosomal protein S16	Rattus norvegicus	146	13	8	7.68e-05	4.97865e-05	1.54259	0.625353	Up	1.24618	0.264284	0.365426	Translation / transcription
S1 vs DC	A0A091DQ61	A0A091DQ61_FUKDA	H920_05375	Transformer-2 protein like protein beta	Fukomys damarensis	347	13	8	3.23e-05	2.09476e-05	1.54194	0.624748	Up	1.24618	0.264284	0.365426	Other / uncategorised
S1 vs DC	A0A1S3GLJ9	A0A1S3GLJ9_DIPOR	Msn	moesin	Dipodomys ordii	566	13	8	1.98e-05	1.28424e-05	1.54176	0.624581	Up	1.24618	0.264284	0.365426	Other / uncategorised
S1 vs DC	A0A1S3GN52	A0A1S3GN52_DIPOR	Tra2b	transformer-2 protein homolog beta isoform X1	Dipodomys ordii	288	13	8	3.89e-05	2.5239e-05	1.54127	0.624117	Up	1.24618	0.264284	0.365426	Other / uncategorised
S1 vs DC	P62997	TRA2B_RAT	Tra2b	Transformer-2 protein homolog beta	Rattus norvegicus	288	13	8	3.89e-05	2.5239e-05	1.54127	0.624117	Up	1.24618	0.264284	0.365426	Other / uncategorised
S1 vs DC	G5AW49	G5AW49_HETGA	GW7_18051	Moesin	Heterocephalus glaber	615	13	8	1.82e-05	1.18192e-05	1.53986	0.622803	Up	1.24618	0.264284	0.365426	Other / uncategorised
S1 vs DC	A0A091DCM0	A0A091DCM0_FUKDA	H920_08726	Moesin	Fukomys damarensis	589	13	8	1.9e-05	1.2341e-05	1.53959	0.622545	Up	1.24618	0.264284	0.365426	Other / uncategorised
S1 vs DC	A0A091DX90	A0A091DX90_FUKDA	H920_01920	Histone H1.0	Fukomys damarensis	194	24	17	0.000106721	7.96198e-05	1.34038	0.422644	Up	1.26311	0.261064	0.365426	Translation / transcription
S1 vs DC	A0A1S3FUY1	A0A1S3FUY1_DIPOR	LOC105992095	histone H1.0	Dipodomys ordii	194	24	17	0.000106721	7.96198e-05	1.34038	0.422644	Up	1.26311	0.261064	0.365426	Translation / transcription
S1 vs DC	G5AYR4	G5AYR4_HETGA	H1F0	Histone H1.0	Heterocephalus glaber	194	24	17	0.000106721	7.96198e-05	1.34038	0.422644	Up	1.26311	0.261064	0.365426	Translation / transcription
S1 vs DC	P43278	H10_RAT	H1-0	Histone H1.0	Rattus norvegicus	194	24	17	0.000106721	7.96198e-05	1.34038	0.422644	Up	1.26311	0.261064	0.365426	Translation / transcription
S1 vs DC	B1WBU9	B1WBU9_RAT	Pygm	Alpha-1,4 glucan phosphorylase	Rattus norvegicus	842	75	90	7.68e-05	9.71191e-05	0.790782	-0.338648	Down	1.2377	0.265915	0.365426	Other / uncategorised
S1 vs DC	G3V8V3	G3V8V3_RAT	Pygm	Alpha-1,4 glucan phosphorylase	Rattus norvegicus	842	75	90	7.68e-05	9.71191e-05	0.790782	-0.338648	Down	1.2377	0.265915	0.365426	Other / uncategorised
S1 vs DC	P60841-2	ENSA_RAT	Ensa	Isoform 2 of Alpha-endosulfine	Rattus norvegicus	117	21	29	0.000154836	0.000225209	0.687521	-0.540525	Down	1.21655	0.270038	0.369556	Other / uncategorised
S1 vs DC	P60841	ENSA_RAT	Ensa	Alpha-endosulfine	Rattus norvegicus	121	21	29	0.000149718	0.000217764	0.687523	-0.54052	Down	1.21655	0.270038	0.369556	Other / uncategorised
S1 vs DC	B1WC34	B1WC34_RAT	Prkcsh	Glucosidase 2 subunit beta	Rattus norvegicus	525	16	23	2.63e-05	3.98055e-05	0.660713	-0.597903	Down	1.2028	0.272763	0.372898	Other / uncategorised
S1 vs DC	Q5GFD9	IMPCT_RAT	Impact	Protein IMPACT	Rattus norvegicus	317	19	13	5.17e-05	3.72613e-05	1.3875	0.472486	Up	1.18486	0.27637	0.377439	Other / uncategorised
S1 vs DC	A0A6M2DHQ3	A0A6M2DHQ3_9NEOP		Putative upstream transcription factor 2/l-myc-2 protein	Xenopsylla cheopis	175	8	13	3.94e-05	6.74962e-05	0.583737	-0.776611	Down	1.15867	0.281742	0.383982	Translation / transcription
S1 vs DC	A0A0G2JZH8	A0A0G2JZH8_RAT	Pdhx	Dihydrolipoamide acetyltransferase component of pyruvate dehydrogenase complex	Rattus norvegicus	502	17	24	2.92e-05	4.34392e-05	0.672204	-0.573028	Down	1.14059	0.285528	0.387247	Glycolysis / carbohydrate metabolism
S1 vs DC	Q7TQ85	Q7TQ85_RAT	Pdhx	Ac1164	Rattus norvegicus	539	17	24	2.72e-05	4.04573e-05	0.672314	-0.572792	Down	1.14059	0.285528	0.387247	Other / uncategorised
S1 vs DC	Q5BJX2	Q5BJX2_RAT	Pdhx	Pdhx protein (Fragment)	Rattus norvegicus	380	17	24	3.86e-05	5.73854e-05	0.672645	-0.572084	Down	1.14059	0.285528	0.387247	Other / uncategorised
S1 vs DC	A0A0A7HRH2	A0A0A7HRH2_HETGA		Hypoxanthine phosphoribosyltransferase	Heterocephalus glaber	218	43	34	0.000170158	0.000141709	1.20076	0.263947	Up	1.13471	0.286773	0.387247	Other / uncategorised
S1 vs DC	P27605	HPRT_RAT	Hprt1	Hypoxanthine-guanine phosphoribosyltransferase	Rattus norvegicus	218	43	34	0.000170158	0.000141709	1.20076	0.263947	Up	1.13471	0.286773	0.387247	Other / uncategorised
S1 vs DC	M0RDJ4	M0RDJ4_RAT	Gmfb	Glia maturation factor	Rattus norvegicus	140	43	34	0.00026496	0.000220661	1.20076	0.263945	Up	1.13471	0.286773	0.387247	Other / uncategorised
S1 vs DC	Q6LDG5	Q6LDG5_RAT		Hypoxanthine phosphoribosyltransferase (Fragment)	Rattus norvegicus	160	43	34	0.00023184	0.000193078	1.20076	0.263945	Up	1.13471	0.286773	0.387247	Other / uncategorised
S1 vs DC	Q63228	GMFB_RAT	Gmfb	Glia maturation factor beta	Rattus norvegicus	142	43	34	0.000261228	0.000217553	1.20076	0.263944	Up	1.13471	0.286773	0.387247	Other / uncategorised
S1 vs DC	Q8R2H0	Q8R2H0_RAT	Atp6v1g2	V-type proton ATPase subunit G	Rattus norvegicus	118	84	99	0.000614096	0.000762302	0.805581	-0.311899	Down	1.10341	0.29352	0.395146	Other / uncategorised
S1 vs DC	Q64559-1	BACH_RAT	Acot7	Isoform 1 of Cytosolic acyl coenzyme A thioester hydrolase	Rattus norvegicus	338	86	101	0.000219493	0.000271506	0.808429	-0.306807	Down	1.0771	0.299348	0.40014	Other / uncategorised
S1 vs DC	Q64559	BACH_RAT	Acot7	Cytosolic acyl coenzyme A thioester hydrolase	Rattus norvegicus	381	86	101	0.000194721	0.000240863	0.80843	-0.306806	Down	1.0771	0.299348	0.40014	Other / uncategorised
S1 vs DC	F8WG67	F8WG67_RAT	Acot7	Acyl-CoA thioesterase 7, isoform CRA_a	Rattus norvegicus	372	86	101	0.000199432	0.000246691	0.80843	-0.306805	Down	1.0771	0.299348	0.40014	Other / uncategorised
S1 vs DC	P27274	CD59_RAT	Cd59	CD59 glycoprotein	Rattus norvegicus	126	9	14	6.16e-05	0.000100956	0.610168	-0.712722	Down	1.0524	0.304954	0.405999	Other / uncategorised
S1 vs DC	A0A0N8ESL4	A0A0N8ESL4_HETGA	VAT1L	Synaptic vesicle membrane protein VAT-1 homolog-like	Heterocephalus glaber	419	15	10	3.09e-05	2.1685e-05	1.42495	0.510907	Up	1.05104	0.305267	0.405999	Synaptic / neurotransmission
S1 vs DC	M0R3N4	M0R3N4_RAT	Vat1l	Vesicle amine transport 1-like	Rattus norvegicus	378	15	10	3.42e-05	2.40371e-05	1.4228	0.508733	Up	1.05104	0.305267	0.405999	Synaptic / neurotransmission
S1 vs DC	D4A0T0	D4A0T0_RAT	Ndufb10	Complex I-PDSW	Rattus norvegicus	176	25	33	0.000122537	0.000170363	0.71927	-0.475395	Down	1.03816	0.30825	0.409143	Mitochondrial / OXPHOS
S1 vs DC	A0A292G0W2	A0A292G0W2_RAT	Phf24	Gai-interacting protein	Rattus norvegicus	398	48	59	0.000104039	0.000134692	0.772419	-0.372544	Down	1.03878	0.308105	0.409143	Cytoskeleton
S1 vs DC	P63086	MK01_RAT	Mapk1	Mitogen-activated protein kinase 1	Rattus norvegicus	358	49	60	0.000118073	0.00015228	0.775369	-0.367045	Down	1.01796	0.313003	0.414619	Other / uncategorised
S1 vs DC	A0A091E1C0	A0A091E1C0_FUKDA	H920_09809	Mitochondrial import inner membrane translocase subunit	Fukomys damarensis	95	20	27	0.000181612	0.000258234	0.703283	-0.507822	Down	0.98615	0.320685	0.422678	Mitochondrial / OXPHOS
S1 vs DC	A0A1S3FPU1	A0A1S3FPU1_DIPOR	Timm13	Mitochondrial import inner membrane translocase subunit	Dipodomys ordii	95	20	27	0.000181612	0.000258234	0.703283	-0.507822	Down	0.98615	0.320685	0.422678	Mitochondrial / OXPHOS
S1 vs DC	G5AYT9	G5AYT9_HETGA	GW7_02586	Mitochondrial import inner membrane translocase subunit	Heterocephalus glaber	95	20	27	0.000181612	0.000258234	0.703283	-0.507822	Down	0.98615	0.320685	0.422678	Mitochondrial / OXPHOS
S1 vs DC	G5BBD2	G5BBD2_HETGA	TIMM13	Mitochondrial import inner membrane translocase subunit	Heterocephalus glaber	95	20	27	0.000181612	0.000258234	0.703283	-0.507822	Down	0.98615	0.320685	0.422678	Mitochondrial / OXPHOS
S1 vs DC	P62076	TIM13_RAT	Timm13	Mitochondrial import inner membrane translocase subunit Tim13	Rattus norvegicus	95	20	27	0.000181612	0.000258234	0.703283	-0.507822	Down	0.98615	0.320685	0.422678	Mitochondrial / OXPHOS
S1 vs DC	A0A091CLW9	A0A091CLW9_FUKDA	H920_19741	RNA helicase	Fukomys damarensis	970	15	21	1.33e-05	1.96708e-05	0.67613	-0.564628	Down	0.952913	0.328979	0.428483	Other / uncategorised
S1 vs DC	A0A0G2K8B7	A0A0G2K8B7_RAT	Eif4a2	RNA helicase	Rattus norvegicus	362	15	21	3.57e-05	5.2709e-05	0.677304	-0.562125	Down	0.952913	0.328979	0.428483	Other / uncategorised
S1 vs DC	A0A1S3GNG5	A0A1S3GNG5_DIPOR	Eif4a2	RNA helicase	Dipodomys ordii	362	15	21	3.57e-05	5.2709e-05	0.677304	-0.562125	Down	0.952913	0.328979	0.428483	Other / uncategorised
S1 vs DC	G5B5C8	G5B5C8_HETGA	GW7_13830	RNA helicase	Heterocephalus glaber	399	15	21	3.24e-05	4.78212e-05	0.677524	-0.561656	Down	0.952913	0.328979	0.428483	Other / uncategorised
S1 vs DC	A0A091DQ29	A0A091DQ29_FUKDA	H920_05365	RNA helicase	Fukomys damarensis	408	15	21	3.17e-05	4.67663e-05	0.677838	-0.560987	Down	0.952913	0.328979	0.428483	Other / uncategorised
S1 vs DC	G5BT85	G5BT85_HETGA	EIF4A2	RNA helicase	Heterocephalus glaber	407	15	21	3.18e-05	4.68812e-05	0.67831	-0.559983	Down	0.952913	0.328979	0.428483	Other / uncategorised
S1 vs DC	Q5RKI1	IF4A2_RAT	Eif4a2	Eukaryotic initiation factor 4A-II	Rattus norvegicus	407	15	21	3.18e-05	4.68812e-05	0.67831	-0.559983	Down	0.952913	0.328979	0.428483	Other / uncategorised
S1 vs DC	A0A0P6J0U5	A0A0P6J0U5_HETGA	EIF4A1	RNA helicase	Heterocephalus glaber	406	15	21	3.19e-05	4.69967e-05	0.678771	-0.559003	Down	0.952913	0.328979	0.428483	Other / uncategorised
S1 vs DC	A0A1S3EZD2	A0A1S3EZD2_DIPOR	Eif4a1	RNA helicase	Dipodomys ordii	406	15	21	3.19e-05	4.69967e-05	0.678771	-0.559003	Down	0.952913	0.328979	0.428483	Other / uncategorised
S1 vs DC	Q6P3V8	Q6P3V8_RAT	Eif4a1	RNA helicase	Rattus norvegicus	406	15	21	3.19e-05	4.69967e-05	0.678771	-0.559003	Down	0.952913	0.328979	0.428483	Other / uncategorised
S1 vs DC	A0A0P6JF56	A0A0P6JF56_HETGA	COX7C	Cytochrome c oxidase polypeptide VIIc	Heterocephalus glaber	63	31	24	0.000424483	0.000346134	1.22635	0.294374	Up	0.95571	0.32827	0.428483	Mitochondrial / OXPHOS
S1 vs DC	P80432	COX7C_RAT	Cox7c	Cytochrome c oxidase subunit 7C, mitochondrial	Rattus norvegicus	63	31	24	0.000424483	0.000346134	1.22635	0.294374	Up	0.95571	0.32827	0.428483	Mitochondrial / OXPHOS
S1 vs DC	A0A0G2K0B0	A0A0G2K0B0_RAT	Cdv3	Protein CDV3 homolog	Rattus norvegicus	281	24	18	7.37e-05	5.82023e-05	1.26627	0.340588	Up	0.913444	0.339202	0.44093	Other / uncategorised
S1 vs DC	A0A091CWG0	A0A091CWG0_FUKDA	H920_15637	40S ribosomal protein S28	Fukomys damarensis	69	33	26	0.000412576	0.000342372	1.20505	0.269095	Up	0.894925	0.344146	0.445167	Translation / transcription
S1 vs DC	A0A0A0MY14	A0A0A0MY14_RAT	LOC100359503	40S ribosomal protein S28	Rattus norvegicus	69	33	26	0.000412576	0.000342372	1.20505	0.269095	Up	0.894925	0.344146	0.445167	Translation / transcription
S1 vs DC	A0A1S3GJW8	A0A1S3GJW8_DIPOR	Rps28	40S ribosomal protein S28	Dipodomys ordii	69	33	26	0.000412576	0.000342372	1.20505	0.269095	Up	0.894925	0.344146	0.445167	Translation / transcription
S1 vs DC	G5B4M2	G5B4M2_HETGA	RPS28	40S ribosomal protein S28	Heterocephalus glaber	69	33	26	0.000412576	0.000342372	1.20505	0.269095	Up	0.894925	0.344146	0.445167	Translation / transcription
S1 vs DC	P62859	RS28_RAT	Rps28	40S ribosomal protein S28	Rattus norvegicus	69	33	26	0.000412576	0.000342372	1.20505	0.269095	Up	0.894925	0.344146	0.445167	Translation / transcription
S1 vs DC	D4A1G1	D4A1G1_RAT	Acyp2	Acylphosphatase	Rattus norvegicus	124	17	23	0.000118268	0.000168531	0.701757	-0.510956	Down	0.851713	0.356068	0.457012	Other / uncategorised
S1 vs DC	P35745	ACYP2_RAT	Acyp2	Acylphosphatase-2	Rattus norvegicus	97	17	23	0.000151188	0.000215442	0.701758	-0.510955	Down	0.851713	0.356068	0.457012	Other / uncategorised
S1 vs DC	P21913	SDHB_RAT	Sdhb	Succinate dehydrogenase [ubiquinone] iron-sulfur subunit, mitochondrial	Rattus norvegicus	282	26	20	7.95e-05	6.44399e-05	1.23371	0.303	Up	0.838281	0.359889	0.460574	Mitochondrial / OXPHOS; Proteostasis / ubiquitin
S1 vs DC	A0A091DEA0	A0A091DEA0_FUKDA	H920_17469	Poly(RC)-binding protein 1	Fukomys damarensis	355	50	60	0.000121501	0.000153567	0.791194	-0.337897	Down	0.82507	0.363702	0.461434	Other / uncategorised
S1 vs DC	G5C2H1	G5C2H1_HETGA	GW7_21656	Poly(RC)-binding protein 1	Heterocephalus glaber	355	50	60	0.000121501	0.000153567	0.791194	-0.337897	Down	0.82507	0.363702	0.461434	Other / uncategorised
S1 vs DC	G5C6V6	G5C6V6_HETGA	GW7_05841	Poly(RC)-binding protein 1	Heterocephalus glaber	355	50	60	0.000121501	0.000153567	0.791194	-0.337897	Down	0.82507	0.363702	0.461434	Other / uncategorised
S1 vs DC	A0A1S3FQ74	A0A1S3FQ74_DIPOR	Pcbp1	poly(RC)-binding protein 1	Dipodomys ordii	356	50	60	0.00012116	0.000153135	0.791196	-0.337893	Down	0.82507	0.363702	0.461434	Other / uncategorised
S1 vs DC	G3V6H9	G3V6H9_RAT	Nap1l1	Nucleosome assembly protein 1-like 1	Rattus norvegicus	391	18	24	3.97e-05	5.5771e-05	0.711839	-0.490376	Down	0.808428	0.368585	0.46607	Other / uncategorised
S1 vs DC	A0A1S3FVP5	A0A1S3FVP5_DIPOR	Fam49b	protein FAM49B isoform X1	Dipodomys ordii	324	27	21	7.19e-05	5.88909e-05	1.2209	0.287947	Up	0.805442	0.369471	0.46607	Other / uncategorised
S1 vs DC	A0A1S3FVQ4	A0A1S3FVQ4_DIPOR	Fam49b	protein FAM49B isoform X3	Dipodomys ordii	324	27	21	7.19e-05	5.88909e-05	1.2209	0.287947	Up	0.805442	0.369471	0.46607	Other / uncategorised
S1 vs DC	B2GUZ9	B2GUZ9_RAT	Fam49b	Fam49b protein	Rattus norvegicus	324	27	21	7.19e-05	5.88909e-05	1.2209	0.287947	Up	0.805442	0.369471	0.46607	Other / uncategorised
S1 vs DC	G5B4Q8	G5B4Q8_HETGA	FAM49B	Protein FAM49B	Heterocephalus glaber	324	27	21	7.19e-05	5.88909e-05	1.2209	0.287947	Up	0.805442	0.369471	0.46607	Other / uncategorised
S1 vs DC	A0A091DR70	A0A091DR70_FUKDA	H920_13314	Protein FAM49B	Fukomys damarensis	340	27	21	6.85e-05	5.61196e-05	1.22061	0.2876	Up	0.805442	0.369471	0.46607	Other / uncategorised
S1 vs DC	A0A1S3GBG2	A0A1S3GBG2_DIPOR	Erc2	ERC protein 2	Dipodomys ordii	1014	8	12	6.81e-06	1.07527e-05	0.63333	-0.658972	Down	0.770821	0.379963	0.477482	Other / uncategorised
S1 vs DC	G5ATM3	G5ATM3_HETGA	GW7_00199	ERC protein 2	Heterocephalus glaber	602	8	12	1.15e-05	1.81117e-05	0.634949	-0.655287	Down	0.770821	0.379963	0.477482	Other / uncategorised
S1 vs DC	A0A0G2K4C6	A0A0G2K4C6_RAT	Me3	Malic enzyme	Rattus norvegicus	571	13	18	1.96e-05	2.86425e-05	0.684299	-0.547302	Down	0.766857	0.381191	0.478116	Other / uncategorised
S1 vs DC	F1M5N4	F1M5N4_RAT	Me3	Malic enzyme	Rattus norvegicus	605	13	18	1.85e-05	2.70328e-05	0.684354	-0.547186	Down	0.766857	0.381191	0.478116	Other / uncategorised
S1 vs DC	A0A0G2JSI1	A0A0G2JSI1_RAT	Aldh9a1	4-trimethylaminobutyraldehyde dehydrogenase	Rattus norvegicus	497	20	15	3.47e-05	2.74226e-05	1.26538	0.339569	Up	0.761196	0.382955	0.479873	Other / uncategorised
S1 vs DC	Q5UAJ6	Q5UAJ6_RAT	COX2	Cytochrome c oxidase subunit 2	Rattus norvegicus	227	75	86	0.00028502	0.000344228	0.827997	-0.272303	Down	0.659108	0.416875	0.516988	Mitochondrial / OXPHOS
S1 vs DC	A0A091D0U8	A0A091D0U8_FUKDA	H920_14479	Ras-related protein Rab-14	Fukomys damarensis	215	65	75	0.000260804	0.000316954	0.822844	-0.28131	Down	0.630188	0.427287	0.524487	Other / uncategorised
S1 vs DC	A0A1S3GC53	A0A1S3GC53_DIPOR	Rab14	Ras-related protein Rab-14	Dipodomys ordii	215	65	75	0.000260804	0.000316954	0.822844	-0.28131	Down	0.630188	0.427287	0.524487	Other / uncategorised
S1 vs DC	B0BMW0	B0BMW0_RAT	Rab14	Ras-related protein Rab-14	Rattus norvegicus	215	65	75	0.000260804	0.000316954	0.822844	-0.28131	Down	0.630188	0.427287	0.524487	Other / uncategorised
S1 vs DC	G5AXS2	G5AXS2_HETGA	RAB14	Ras-related protein Rab-14	Heterocephalus glaber	215	65	75	0.000260804	0.000316954	0.822844	-0.28131	Down	0.630188	0.427287	0.524487	Other / uncategorised
S1 vs DC	P61107	RAB14_RAT	Rab14	Ras-related protein Rab-14	Rattus norvegicus	215	65	75	0.000260804	0.000316954	0.822844	-0.28131	Down	0.630188	0.427287	0.524487	Other / uncategorised
S1 vs DC	A0A1S3FHI2	A0A1S3FHI2_DIPOR	Serbp1	plasminogen activator inhibitor 1 RNA-binding protein isoform X1	Dipodomys ordii	407	11	15	2.33e-05	3.34866e-05	0.695801	-0.523253	Down	0.583351	0.445002	0.538237	Other / uncategorised
S1 vs DC	Q6AXS5	PAIRB_RAT	Serbp1	Plasminogen activator inhibitor 1 RNA-binding protein	Rattus norvegicus	407	11	15	2.33e-05	3.34866e-05	0.695801	-0.523253	Down	0.583351	0.445002	0.538237	Other / uncategorised
S1 vs DC	A0A1S3FIB5	A0A1S3FIB5_DIPOR	Serbp1	plasminogen activator inhibitor 1 RNA-binding protein isoform X3	Dipodomys ordii	392	11	15	2.42e-05	3.4768e-05	0.696043	-0.522752	Down	0.583351	0.445002	0.538237	Other / uncategorised
S1 vs DC	Q6AXS5-2	PAIRB_RAT	Serbp1	Isoform 2 of Plasminogen activator inhibitor 1 RNA-binding protein	Rattus norvegicus	392	11	15	2.42e-05	3.4768e-05	0.696043	-0.522752	Down	0.583351	0.445002	0.538237	Other / uncategorised
S1 vs DC	A0A1S3FHS8	A0A1S3FHS8_DIPOR	Serbp1	plasminogen activator inhibitor 1 RNA-binding protein isoform X4	Dipodomys ordii	386	11	15	2.46e-05	3.53084e-05	0.696718	-0.521353	Down	0.583351	0.445002	0.538237	Other / uncategorised
S1 vs DC	A0A1S3FJ46	A0A1S3FJ46_DIPOR	Serbp1	plasminogen activator inhibitor 1 RNA-binding protein isoform X2	Dipodomys ordii	401	11	15	2.37e-05	3.39876e-05	0.697312	-0.520123	Down	0.583351	0.445002	0.538237	Other / uncategorised
S1 vs DC	O35314	SCG1_RAT	Chgb	Secretogranin-1	Rattus norvegicus	675	10	7	1.28e-05	9.42255e-06	1.35844	0.441955	Up	0.558785	0.45475	0.549524	Other / uncategorised
S1 vs DC	A0A091EQX2	A0A091EQX2_FUKDA	H920_00526	Phytanoyl-CoA hydroxylase-interacting protein	Fukomys damarensis	330	12	9	3.14e-05	2.47801e-05	1.26715	0.341584	Up	0.456709	0.499166	0.5929	Cytoskeleton
S1 vs DC	A0A1S3GNR8	A0A1S3GNR8_DIPOR	Phyhip	phytanoyl-CoA hydroxylase-interacting protein	Dipodomys ordii	330	12	9	3.14e-05	2.47801e-05	1.26715	0.341584	Up	0.456709	0.499166	0.5929	Cytoskeleton
S1 vs DC	G5B9Q1	G5B9Q1_HETGA	GW7_20727	Phytanoyl-CoA hydroxylase-interacting protein	Heterocephalus glaber	330	12	9	3.14e-05	2.47801e-05	1.26715	0.341584	Up	0.456709	0.499166	0.5929	Cytoskeleton
S1 vs DC	Q568Z9	PHYIP_RAT	Phyhip	Phytanoyl-CoA hydroxylase-interacting protein	Rattus norvegicus	330	12	9	3.14e-05	2.47801e-05	1.26715	0.341584	Up	0.456709	0.499166	0.5929	Cytoskeleton
S1 vs DC	Q9EQS0	TALDO_RAT	Taldo1	Transaldolase	Rattus norvegicus	337	44	51	0.000112632	0.000137504	0.81912	-0.287853	Down	0.45688	0.499086	0.5929	Glycolysis / carbohydrate metabolism
S1 vs DC	B2RYS0	B2RYS0_RAT	Cox7a2	Cox7a2 protein	Rattus norvegicus	83	33	39	0.000342985	0.000426934	0.803368	-0.315867	Down	0.449498	0.502573	0.595876	Other / uncategorised
S1 vs DC	P35171	CX7A2_RAT	Cox7a2	Cytochrome c oxidase subunit 7A2, mitochondrial	Rattus norvegicus	83	33	39	0.000342985	0.000426934	0.803368	-0.315867	Down	0.449498	0.502573	0.595876	Mitochondrial / OXPHOS
S1 vs DC	A0A091EMD1	A0A091EMD1_FUKDA	H920_01851	Ribose-phosphate diphosphokinase	Fukomys damarensis	318	15	19	4.07e-05	5.42876e-05	0.749711	-0.415594	Down	0.437348	0.508405	0.599564	Other / uncategorised
S1 vs DC	A0A0G2JSV3	A0A0G2JSV3_RAT	LOC314140	Ribose-phosphate diphosphokinase	Rattus norvegicus	318	15	19	4.07e-05	5.42876e-05	0.749711	-0.415594	Down	0.437348	0.508405	0.599564	Other / uncategorised
S1 vs DC	A0A0P6JJF9	A0A0P6JJF9_HETGA	PRPS1	Ribose-phosphate diphosphokinase	Heterocephalus glaber	318	15	19	4.07e-05	5.42876e-05	0.749711	-0.415594	Down	0.437348	0.508405	0.599564	Other / uncategorised
S1 vs DC	A0A1S3FZ81	A0A1S3FZ81_DIPOR	Prps1	Ribose-phosphate diphosphokinase	Dipodomys ordii	318	15	19	4.07e-05	5.42876e-05	0.749711	-0.415594	Down	0.437348	0.508405	0.599564	Other / uncategorised
S1 vs DC	P60892	PRPS1_RAT	Prps1	Ribose-phosphate pyrophosphokinase 1	Rattus norvegicus	318	15	19	4.07e-05	5.42876e-05	0.749711	-0.415594	Down	0.437348	0.508405	0.599564	Other / uncategorised
S1 vs DC	B2GV06	SCOT1_RAT	Oxct1	Succinyl-CoA:3-ketoacid coenzyme A transferase 1, mitochondrial	Rattus norvegicus	520	16	20	2.65e-05	3.49463e-05	0.758307	-0.399146	Down	0.41107	0.521427	0.613826	Mitochondrial / OXPHOS
S1 vs DC	F1LZC5	F1LZC5_RAT		Complex I-B16.6	Rattus norvegicus	143	17	21	0.000102554	0.000133431	0.768591	-0.379712	Down	0.387578	0.533575	0.625343	Mitochondrial / OXPHOS
S1 vs DC	D3ZE15	D3ZE15_RAT	Ndufa13	Complex I-B16.6	Rattus norvegicus	144	17	21	0.000101842	0.000132505	0.768592	-0.379709	Down	0.387578	0.533575	0.625343	Mitochondrial / OXPHOS
S1 vs DC	A0A1S3GZY2	A0A1S3GZY2_DIPOR	Rab5c	ras-related protein Rab-5C	Dipodomys ordii	216	40	46	0.000159752	0.000193499	0.825597	-0.27649	Down	0.36813	0.544025	0.634217	Other / uncategorised
S1 vs DC	B0BNK1	B0BNK1_RAT	Rab5c	RAB5C, member RAS oncogene family	Rattus norvegicus	216	40	46	0.000159752	0.000193499	0.825597	-0.27649	Down	0.36813	0.544025	0.634217	Other / uncategorised
S1 vs DC	A0A091CXC8	A0A091CXC8_FUKDA	H920_15268	Trifunctional enzyme subunit beta, mitochondrial	Fukomys damarensis	400	8	6	1.73e-05	1.3629e-05	1.26935	0.344088	Up	0.30447	0.581094	0.66569	Mitochondrial / OXPHOS
S1 vs DC	G5BXJ9	G5BXJ9_HETGA	GW7_18382	FXYD domain-containing ion transport regulator	Heterocephalus glaber	212	8	6	3.26e-05	2.57152e-05	1.26773	0.342252	Up	0.30447	0.581094	0.66569	Other / uncategorised
S1 vs DC	Q9QXY2	SRCN1_RAT	Srcin1	SRC kinase signaling inhibitor 1	Rattus norvegicus	1197	8	6	5.77e-06	4.5544e-06	1.26691	0.34131	Up	0.30447	0.581094	0.66569	Other / uncategorised
S1 vs DC	G5CBK6	G5CBK6_HETGA	GW7_17038	Trifunctional enzyme subunit beta, mitochondrial	Heterocephalus glaber	367	8	6	1.88e-05	1.48545e-05	1.26561	0.339829	Up	0.30447	0.581094	0.66569	Mitochondrial / OXPHOS
S1 vs DC	A0A1S3GRW0	A0A1S3GRW0_DIPOR	Srcin1	LOW QUALITY PROTEIN: SRC kinase signaling inhibitor 1	Dipodomys ordii	1245	8	6	5.54e-06	4.37881e-06	1.26518	0.339348	Up	0.30447	0.581094	0.66569	Other / uncategorised
S1 vs DC	Q9QXY2-2	SRCN1_RAT	Srcin1	Isoform 2 of SRC kinase signaling inhibitor 1	Rattus norvegicus	1173	8	6	5.88e-06	4.64758e-06	1.26517	0.339335	Up	0.30447	0.581094	0.66569	Other / uncategorised
S1 vs DC	A0A091DWR6	A0A091DWR6_FUKDA	H920_03615	SRC kinase signaling inhibitor 1	Fukomys damarensis	932	8	6	7.4e-06	5.84937e-06	1.26509	0.339243	Up	0.30447	0.581094	0.66569	Other / uncategorised
S1 vs DC	A0A0P6J9P3	A0A0P6J9P3_HETGA	HADHB	Trifunctional enzyme subunit beta, mitochondrial	Heterocephalus glaber	475	8	6	1.45e-05	1.14771e-05	1.26339	0.337296	Up	0.30447	0.581094	0.66569	Mitochondrial / OXPHOS
S1 vs DC	A0A1S3GFK0	A0A1S3GFK0_DIPOR	Ranbp1	ran-specific GTPase-activating protein isoform X1	Dipodomys ordii	204	24	28	0.000101489	0.00012471	0.813799	-0.297256	Down	0.274008	0.600656	0.67811	Other / uncategorised
S1 vs DC	A0A1S3GE96	A0A1S3GE96_DIPOR	Ranbp1	ran-specific GTPase-activating protein isoform X2	Dipodomys ordii	203	24	28	0.000101989	0.000125325	0.813799	-0.297255	Down	0.274008	0.600656	0.67811	Other / uncategorised
S1 vs DC	D4A2G9	D4A2G9_RAT	Ranbp1	RAN-binding protein 1	Rattus norvegicus	203	24	28	0.000101989	0.000125325	0.813799	-0.297255	Down	0.274008	0.600656	0.67811	Other / uncategorised
S1 vs DC	D4A7L4	D4A7L4_RAT	Ndufb11	Complex I-ESSS	Rattus norvegicus	151	18	21	0.000102834	0.000126362	0.813805	-0.297245	Down	0.205503	0.650316	0.723668	Mitochondrial / OXPHOS
S1 vs DC	B2RYQ2	B2RYQ2_RAT	Ptpa	Serine/threonine-protein phosphatase 2A activator	Rattus norvegicus	323	12	14	3.2e-05	3.93822e-05	0.812551	-0.29947	Down	0.136999	0.711283	0.773922	Amino acid metabolism
S1 vs DC	G5BPR2	G5BPR2_HETGA	GW7_19450	Alpha-galactosidase	Heterocephalus glaber	454	6	7	1.14e-05	1.40093e-05	0.813746	-0.29735	Down	0.0684984	0.793536	0.830817	Other / uncategorised
S1 vs DC	A0A0P6IZ04	A0A0P6IZ04_HETGA	NAGA	Alpha-galactosidase	Heterocephalus glaber	415	6	7	1.25e-05	1.53258e-05	0.815617	-0.294037	Down	0.0684984	0.793536	0.830817	Other / uncategorised
S2 vs DC	P02091	HBB1_RAT	Hbb	Hemoglobin subunit beta-1	Rattus norvegicus	147	7056	2767	0.0385983	0.0171027	2.25685	1.17431	Up	2304.74	0	0	Other / uncategorised
S2 vs DC	A0A1K0FUA6	A0A1K0FUA6_RAT	LOC689064	Globin a2	Rattus norvegicus	147	5498	2171	0.0300756	0.0134189	2.24129	1.16433	Up	1772.05	0	0	Other / uncategorised
S2 vs DC	P11517	HBB2_RAT		Hemoglobin subunit beta-2	Rattus norvegicus	147	5498	2171	0.0300756	0.0134189	2.24129	1.16433	Up	1772.05	0	0	Other / uncategorised
S2 vs DC	A0A0G2JSW3	A0A0G2JSW3_RAT	Hbb	Globin a4	Rattus norvegicus	147	6684	2738	0.0365633	0.0169235	2.16051	1.11137	Up	2041.16	0	0	Other / uncategorised
S2 vs DC	B1H216	B1H216_RAT	Hba-a1	Globin c3	Rattus norvegicus	142	6466	2787	0.0366163	0.0178329	2.0533	1.03794	Up	1816.88	0	0	Other / uncategorised
S2 vs DC	P01946	HBA_RAT	Hba1	Hemoglobin subunit alpha-1/2	Rattus norvegicus	142	6466	2787	0.0366163	0.0178329	2.0533	1.03794	Up	1816.88	0	0	Other / uncategorised
S2 vs DC	A0A6M2DIF2	A0A6M2DIF2_9NEOP		Putative hemoglobin subunit beta-1	Xenopsylla cheopis	147	3424	1475	0.0187302	0.00911693	2.05444	1.03875	Up	957.16	3.68358e-210	6.51467e-208	Other / uncategorised
S2 vs DC	Q63910	Q63910_RAT	Hba-a3	Alpha globin	Rattus norvegicus	142	872	169	0.00493804	0.00108137	4.56649	2.19109	Up	574.779	5.12461e-127	7.93034e-125	Other / uncategorised
S2 vs DC	Q63011	Q63011_RAT		Zero beta-globin (Fragment)	Rattus norvegicus	146	1820	756	0.0100241	0.00470482	2.1306	1.09126	Up	538.441	4.11794e-119	5.09801e-117	Other / uncategorised
S2 vs DC	Q6PDU6	Q6PDU6_RAT	Hbb-b1	Beta-glo	Rattus norvegicus	147	1820	756	0.0099559	0.00467281	2.1306	1.09126	Up	538.441	4.11794e-119	5.09801e-117	Other / uncategorised
S2 vs DC	A0A091CSX5	A0A091CSX5_FUKDA	H920_17093	Tubulin beta chain	Fukomys damarensis	445	2609	4814	0.00471456	0.00982924	0.479646	-1.05996	Down	515.063	5.02002e-114	4.7806e-112	Cytoskeleton
S2 vs DC	G5BFZ1	G5BFZ1_HETGA	GW7_03924	Tubulin beta chain	Heterocephalus glaber	445	2609	4814	0.00471456	0.00982924	0.479646	-1.05996	Down	515.063	5.02002e-114	4.7806e-112	Cytoskeleton
S2 vs DC	G3V7C6	G3V7C6_RAT	Tubb4b	Tubulin beta chain	Rattus norvegicus	548	2609	4814	0.00382843	0.00798178	0.479646	-1.05996	Down	515.063	5.02002e-114	4.7806e-112	Cytoskeleton
S2 vs DC	P12839	NFM_RAT	Nefm	Neurofilament medium polypeptide	Rattus norvegicus	846	2119	1020	0.00201413	0.00109548	1.83858	0.878595	Up	482.19	7.13333e-107	6.3079e-105	Cytoskeleton
S2 vs DC	B4F7C2	B4F7C2_RAT	Tubb4a	Tubulin beta chain	Rattus norvegicus	444	2271	4253	0.00411302	0.00870335	0.472579	-1.08137	Down	476.326	1.34643e-105	1.11125e-103	Cytoskeleton
S2 vs DC	A0A1S3FRD3	A0A1S3FRD3_DIPOR	Actb	actin, cytoplasmic 1	Dipodomys ordii	375	1982	3700	0.0042501	0.00896488	0.474083	-1.07679	Down	409.81	4.03111e-91	2.77251e-89	Cytoskeleton
S2 vs DC	P60711	ACTB_RAT	Actb	Actin, cytoplasmic 1	Rattus norvegicus	375	1982	3700	0.0042501	0.00896488	0.474083	-1.07679	Down	409.81	4.03111e-91	2.77251e-89	Cytoskeleton
S2 vs DC	A0A091D4C3	A0A091D4C3_FUKDA	H920_13304	Actin, cytoplasmic 1	Fukomys damarensis	418	1982	3700	0.00381289	0.00804266	0.474083	-1.07679	Down	409.81	4.03111e-91	2.77251e-89	Cytoskeleton
S2 vs DC	A0A0S3NTB0	A0A0S3NTB0_9MURI	ACTG1	Actin, gamma, cytoplasmic 1	Tokudaia muenninki	375	2031	3726	0.00435517	0.00902788	0.482414	-1.05166	Down	390.385	6.82293e-87	4.02228e-85	Cytoskeleton
S2 vs DC	G5BJ63	G5BJ63_HETGA	GW7_04078	Actin, cytoplasmic 2	Heterocephalus glaber	375	2031	3726	0.00435517	0.00902788	0.482414	-1.05166	Down	390.385	6.82293e-87	4.02228e-85	Cytoskeleton
S2 vs DC	P63259	ACTG_RAT	Actg1	Actin, cytoplasmic 2	Rattus norvegicus	375	2031	3726	0.00435517	0.00902788	0.482414	-1.05166	Down	390.385	6.82293e-87	4.02228e-85	Cytoskeleton
S2 vs DC	P85108	TBB2A_RAT	Tubb2a	Tubulin beta-2A chain	Rattus norvegicus	445	2490	4312	0.00449952	0.00880426	0.511062	-0.968431	Down	370.238	1.66116e-82	9.34778e-81	Cytoskeleton
S2 vs DC	Q05175	BASP1_RAT	Basp1	Brain acid soluble protein 1	Rattus norvegicus	220	424	1249	0.00154978	0.00515839	0.300439	-1.73486	Down	366.351	1.16611e-81	6.2767e-80	Other / uncategorised
S2 vs DC	A0A0G2K1L8	A0A0G2K1L8_RAT	Basp1	Brain acid soluble protein 1	Rattus norvegicus	219	480	1334	0.00176248	0.00553459	0.318448	-1.65087	Down	357.653	9.13371e-80	4.71147e-78	Other / uncategorised
S2 vs DC	P07171	CALB1_RAT	Calb1	Calbindin	Rattus norvegicus	261	384	56	0.00118309	0.000194949	6.0687	2.60139	Up	299.983	3.32327e-67	1.64568e-65	Calcium signalling
S2 vs DC	A0A0R3SJZ6	A0A0R3SJZ6_HYMDI	HDID_LOCUS5259	Tubulin beta chain	Hymenolepis diminuta	446	2155	3677	0.00388543	0.00749088	0.518688	-0.947061	Down	298.111	8.49706e-67	4.04591e-65	Cytoskeleton
S2 vs DC	A0A091DBI9	A0A091DBI9_FUKDA	H920_18447	Tubulin alpha chain	Fukomys damarensis	484	2476	4107	0.00411369	0.00770998	0.533554	-0.906293	Down	297.789	9.98747e-67	4.26362e-65	Cytoskeleton
S2 vs DC	A0A1S3GBQ2	A0A1S3GBQ2_DIPOR	Tuba4a	Tubulin alpha chain	Dipodomys ordii	448	2476	4107	0.00444426	0.00832953	0.533554	-0.906293	Down	297.789	9.98747e-67	4.26362e-65	Cytoskeleton
S2 vs DC	Q5XIF6	TBA4A_RAT	Tuba4a	Tubulin alpha-4A chain	Rattus norvegicus	448	2476	4107	0.00444426	0.00832953	0.533554	-0.906293	Down	297.789	9.98747e-67	4.26362e-65	Cytoskeleton
S2 vs DC	P04631	S100B_RAT	S100b	Protein S100-B	Rattus norvegicus	92	658	198	0.00575128	0.00195547	2.94112	1.55637	Up	296.854	1.59621e-66	6.58701e-65	Calcium signalling
S2 vs DC	P11275	KCC2A_RAT	Camk2a	Calcium/calmodulin-dependent protein kinase type II subunit alpha	Rattus norvegicus	478	177	691	0.000297764	0.00131348	0.226698	-2.14116	Down	288.184	1.23651e-64	4.93807e-63	Calcium signalling
S2 vs DC	G5APH2	G5APH2_HETGA	GW7_12416	Tubulin beta chain	Heterocephalus glaber	450	1756	3106	0.0031379	0.00627138	0.500352	-0.998985	Down	287.166	2.0613e-64	7.733e-63	Cytoskeleton
S2 vs DC	Q4QRB4	TBB3_RAT	Tubb3	Tubulin beta-3 chain	Rattus norvegicus	450	1756	3106	0.0031379	0.00627138	0.500352	-0.998985	Down	287.166	2.0613e-64	7.733e-63	Cytoskeleton
S2 vs DC	P19527	NFL_RAT	Nefl	Neurofilament light polypeptide	Rattus norvegicus	542	2160	1304	0.00320465	0.00218601	1.46598	0.551868	Up	284.35	8.46488e-64	3.08221e-62	Cytoskeleton
S2 vs DC	P47728	CALB2_RAT	Calb2	Calretinin	Rattus norvegicus	271	428	82	0.00126999	0.000274928	4.61937	2.2077	Up	284.137	9.42068e-64	3.33223e-62	Calcium signalling
S2 vs DC	P07335	KCRB_RAT	Ckb	Creatine kinase B-type	Rattus norvegicus	381	2959	1969	0.00624521	0.00469564	1.33	0.411427	Up	283.583	1.24388e-63	4.27757e-62	Other / uncategorised
S2 vs DC	P47819	GFAP_RAT	Gfap	Glial fibrillary acidic protein	Rattus norvegicus	430	1398	761	0.00261436	0.00160802	1.62583	0.701176	Up	242.428	1.16212e-54	3.88838e-53	Other / uncategorised
S2 vs DC	P19332-3	TAU_RAT	Mapt	Isoform Tau-C of Microtubule-associated protein tau	Rattus norvegicus	403	1043	503	0.00208116	0.00113406	1.83514	0.875889	Up	235.929	3.03673e-53	9.89334e-52	Cytoskeleton
S2 vs DC	P04636	MDHM_RAT	Mdh2	Malate dehydrogenase, mitochondrial	Rattus norvegicus	338	1964	1246	0.00467252	0.00334946	1.39501	0.480271	Up	221.465	4.33293e-50	1.37543e-48	Mitochondrial / OXPHOS
S2 vs DC	A0A482IDN3	A0A482IDN3_RAT	Hspd1	60 kDa chaperonin	Rattus norvegicus	573	1362	788	0.00191139	0.00124953	1.52969	0.613239	Up	201.906	8.01373e-46	2.41976e-44	Other / uncategorised
S2 vs DC	P63039	CH60_RAT	Hspd1	60 kDa heat shock protein, mitochondrial	Rattus norvegicus	573	1362	788	0.00191139	0.00124953	1.52969	0.613239	Up	201.906	8.01373e-46	2.41976e-44	Mitochondrial / OXPHOS; Proteostasis / ubiquitin
S2 vs DC	F1M779	F1M779_RAT	Cltc	Clathrin heavy chain	Rattus norvegicus	1675	880	1683	0.000422469	0.000912942	0.462755	-1.11168	Down	199.848	2.25415e-45	6.48986e-44	Other / uncategorised
S2 vs DC	P11442	CLH1_RAT	Cltc	Clathrin heavy chain 1	Rattus norvegicus	1675	880	1683	0.000422469	0.000912942	0.462755	-1.11168	Down	199.848	2.25415e-45	6.48986e-44	Other / uncategorised
S2 vs DC	G3V9G3	G3V9G3_RAT	Camk2b	Calcium/calmodulin-dependent protein kinase	Rattus norvegicus	542	84	390	0.000124625	0.000653792	0.190619	-2.39124	Down	192.039	1.1408e-43	3.07023e-42	Calcium signalling
S2 vs DC	P08413	KCC2B_RAT	Camk2b	Calcium/calmodulin-dependent protein kinase type II subunit beta	Rattus norvegicus	542	84	390	0.000124625	0.000653792	0.190619	-2.39124	Down	192.039	1.1408e-43	3.07023e-42	Calcium signalling
S2 vs DC	F1LUE2	F1LUE2_RAT	Camk2b	Calcium/calmodulin-dependent protein kinase	Rattus norvegicus	666	84	390	0.000101422	0.000532065	0.19062	-2.39123	Down	192.039	1.1408e-43	3.07023e-42	Calcium signalling
S2 vs DC	A0A564Y6H9	A0A564Y6H9_HYMDI	WMSIL1_LOCUS3148	Tubulin alpha chain	Hymenolepis diminuta	450	795	1505	0.00142063	0.00303877	0.467502	-1.09696	Down	173.233	1.45555e-39	3.75412e-38	Cytoskeleton
S2 vs DC	A0A0R3S7W7	A0A0R3S7W7_HYMDI	HDID_LOCUS178	Tubulin alpha chain	Hymenolepis diminuta	454	795	1505	0.00140811	0.003012	0.467502	-1.09696	Down	173.233	1.45555e-39	3.75412e-38	Cytoskeleton
S2 vs DC	Q9JKB7	Q9JKB7_RAT	Gda	Guanine deaminase	Rattus norvegicus	454	14	184	2.48e-05	0.000368244	0.0673466	-3.89225	Down	160.863	7.33139e-37	1.8523e-35	Other / uncategorised
S2 vs DC	A0A0R3SQD7	A0A0R3SQD7_HYMDI	HDID_LOCUS7278	Tubulin alpha chain	Hymenolepis diminuta	450	990	1706	0.00176909	0.00344461	0.513581	-0.961337	Down	142.986	5.91813e-33	1.46533e-31	Cytoskeleton
S2 vs DC	A0A0A7HVA6	A0A0A7HVA6_HETGA		Syntaxin-binding protein 1	Heterocephalus glaber	594	636	1204	0.000860989	0.00184168	0.467502	-1.09696	Down	138.498	5.67197e-32	1.32489e-30	Synaptic / neurotransmission
S2 vs DC	A0A1S3FKB7	A0A1S3FKB7_DIPOR	Stxbp1	syntaxin-binding protein 1	Dipodomys ordii	594	636	1204	0.000860989	0.00184168	0.467502	-1.09696	Down	138.498	5.67197e-32	1.32489e-30	Synaptic / neurotransmission
S2 vs DC	P61765	STXB1_RAT	Stxbp1	Syntaxin-binding protein 1	Rattus norvegicus	594	636	1204	0.000860989	0.00184168	0.467502	-1.09696	Down	138.498	5.67197e-32	1.32489e-30	Synaptic / neurotransmission
S2 vs DC	F1LRZ7	F1LRZ7_RAT	Nefh	Neurofilament heavy polypeptide	Rattus norvegicus	1064	1472	1009	0.00111248	0.000861636	1.29113	0.368632	Up	125.655	3.6585e-29	8.38745e-28	Cytoskeleton
S2 vs DC	P85845	FSCN1_RAT	Fscn1	Fascin	Rattus norvegicus	493	5	121	8.16e-06	0.000223004	0.0365913	-4.77236	Down	124.083	8.08008e-29	1.81875e-27	Cytoskeleton
S2 vs DC	P05708	HXK1_RAT	Hk1	Hexokinase-1	Rattus norvegicus	918	273	635	0.000239137	0.0006285	0.380489	-1.39407	Down	122.638	1.67345e-28	3.69953e-27	Glycolysis / carbohydrate metabolism
S2 vs DC	F1LST4	F1LST4_RAT	Mapt	Microtubule-associated protein	Rattus norvegicus	752	950	582	0.00101586	0.000703201	1.44462	0.530689	Up	119.346	8.7952e-28	1.91026e-26	Cytoskeleton
S2 vs DC	P59215	GNAO_RAT	Gnao1	Guanine nucleotide-binding protein G(o) subunit alpha	Rattus norvegicus	354	288	648	0.000654208	0.00166321	0.393342	-1.34614	Down	116.509	3.67652e-27	7.84748e-26	Other / uncategorised
S2 vs DC	P18418	CALR_RAT	Calr	Calreticulin	Rattus norvegicus	416	409	175	0.0007906	0.000382225	2.06842	1.04853	Up	114.95	8.06896e-27	1.69311e-25	Other / uncategorised
S2 vs DC	M0R9X8	M0R9X8_RAT	Dync1h1	Cytoplasmic dynein 1 heavy chain 1	Rattus norvegicus	4644	17	150	2.94e-06	2.93476e-05	0.100178	-3.31936	Down	111.884	3.78929e-26	7.81856e-25	Cytoskeleton
S2 vs DC	P62815	VATB2_RAT	Atp6v1b2	V-type proton ATPase subunit B, brain isoform	Rattus norvegicus	511	115	355	0.000180969	0.000631221	0.286697	-1.8024	Down	111.223	5.28664e-26	1.07293e-24	Other / uncategorised
S2 vs DC	F1M953	F1M953_RAT	Hspa9	75 kDa glucose-regulated protein	Rattus norvegicus	679	391	167	0.000463056	0.000223471	2.07211	1.0511	Up	110.216	8.78938e-26	1.75504e-24	Glycolysis / carbohydrate metabolism
S2 vs DC	O35077	GPDA_RAT	Gpd1	Glycerol-3-phosphate dehydrogenase [NAD(+)], cytoplasmic	Rattus norvegicus	349	48	221	0.000110597	0.000575362	0.192222	-2.37916	Down	107.997	2.69229e-25	5.29056e-24	Other / uncategorised
S2 vs DC	P21575	DYN1_RAT	Dnm1	Dynamin-1	Rattus norvegicus	864	460	882	0.000428125	0.000927532	0.461574	-1.11536	Down	105.353	1.02209e-24	1.9771e-23	Other / uncategorised
S2 vs DC	P14668	ANXA5_RAT	Anxa5	Annexin A5	Rattus norvegicus	319	217	63	0.000547011	0.000179442	3.0484	1.60805	Up	101.599	6.79831e-24	1.25617e-22	Calcium signalling
S2 vs DC	Q66HH8	Q66HH8_RAT	Anxa5	Annexin	Rattus norvegicus	319	217	63	0.000547011	0.000179442	3.0484	1.60805	Up	101.599	6.79831e-24	1.25617e-22	Calcium signalling
S2 vs DC	O70371	O70371_RAT		Annexin (Fragment)	Rattus norvegicus	302	217	63	0.000577803	0.000189543	3.0484	1.60805	Up	101.599	6.79831e-24	1.25617e-22	Calcium signalling
S2 vs DC	G3V8L3	G3V8L3_RAT	Lmna	Lamin A, isoform CRA_b	Rattus norvegicus	665	226	69	0.000273284	9.42761e-05	2.89876	1.53544	Up	100.286	1.31875e-23	2.36611e-22	Other / uncategorised
S2 vs DC	P48679	LMNA_RAT	Lmna	Prelamin-A/C	Rattus norvegicus	665	226	69	0.000273284	9.42761e-05	2.89876	1.53544	Up	100.286	1.31875e-23	2.36611e-22	Other / uncategorised
S2 vs DC	O35095	NCDN_RAT	Ncdn	Neurochondrin	Rattus norvegicus	729	42	197	4.63e-05	0.000245535	0.188568	-2.40684	Down	97.8394	4.53729e-23	8.02453e-22	Other / uncategorised
S2 vs DC	M0RAQ6	M0RAQ6_RAT	Hk1	Hexokinase	Rattus norvegicus	893	228	522	0.00020531	0.000531121	0.38656	-1.37124	Down	97.4602	5.49502e-23	9.58146e-22	Glycolysis / carbohydrate metabolism
S2 vs DC	P11348	DHPR_RAT	Qdpr	Dihydropteridine reductase	Rattus norvegicus	241	521	277	0.00173839	0.00104433	1.6646	0.735178	Up	95.3869	1.56583e-22	2.69235e-21	Other / uncategorised
S2 vs DC	B5DFG5	B5DFG5_RAT	Sept6	Septin	Rattus norvegicus	427	12	118	2.26e-05	0.000251089	0.0900078	-3.47381	Down	92.4099	7.04618e-22	1.19495e-20	Other / uncategorised
S2 vs DC	P04692-5	TPM1_RAT	Tpm1	Isoform 5 of Tropomyosin alpha-1 chain	Rattus norvegicus	245	313	130	0.00102732	0.000482116	2.13085	1.09143	Up	92.3439	7.28506e-22	1.21877e-20	Cytoskeleton
S2 vs DC	P21707	SYT1_RAT	Syt1	Synaptotagmin-1	Rattus norvegicus	421	111	320	0.000212015	0.000690624	0.30699	-1.70374	Down	90.702	1.67026e-21	2.72077e-20	Synaptic / neurotransmission
S2 vs DC	G5C9J0	G5C9J0_HETGA	GW7_11734	Synaptotagmin	Heterocephalus glaber	422	111	320	0.000211513	0.000688988	0.306991	-1.70373	Down	90.702	1.67026e-21	2.72077e-20	Synaptic / neurotransmission
S2 vs DC	Q6P7Q4	LGUL_RAT	Glo1	Lactoylglutathione lyase	Rattus norvegicus	184	108	14	0.00047199	6.91328e-05	6.82729	2.77131	Up	89.4317	3.17409e-21	5.10327e-20	Other / uncategorised
S2 vs DC	F1LNF1	F1LNF1_RAT	Hnrnpa2b1	Heterogeneous nuclear ribonucleoproteins A2/B1	Rattus norvegicus	352	527	291	0.00120391	0.000751146	1.60277	0.680565	Up	88.059	6.35294e-21	9.59138e-20	Other / uncategorised
S2 vs DC	G5BD43	G5BD43_HETGA	GW7_01105	Heterogeneous nuclear ribonucleoproteins A2/B1 (Fragment)	Heterocephalus glaber	352	527	291	0.00120391	0.000751146	1.60277	0.680565	Up	88.059	6.35294e-21	9.59138e-20	Other / uncategorised
S2 vs DC	A0A1S3FVM8	A0A1S3FVM8_DIPOR	Hnrnpa2b1	Heterogeneous nuclear ribonucleoproteins A2/B1	Dipodomys ordii	313	527	291	0.00135392	0.000844739	1.60277	0.680564	Up	88.059	6.35294e-21	9.59138e-20	Other / uncategorised
S2 vs DC	A7VJC2-4	ROA2_RAT	Hnrnpa2b1	Isoform B1b of Heterogeneous nuclear ribonucleoproteins A2/B1	Rattus norvegicus	313	527	291	0.00135392	0.000844739	1.60277	0.680564	Up	88.059	6.35294e-21	9.59138e-20	Other / uncategorised
S2 vs DC	A0A0P6JCQ8	A0A0P6JCQ8_HETGA	HNRNPA2B1	Heterogeneous nuclear ribonucleoproteins A2/B1	Heterocephalus glaber	353	527	291	0.0012005	0.000749018	1.60277	0.680564	Up	88.059	6.35294e-21	9.59138e-20	Other / uncategorised
S2 vs DC	Q68FX0	IDH3B_RAT	Idh3B	Isocitrate dehydrogenase [NAD] subunit beta, mitochondrial	Rattus norvegicus	385	30	157	6.27e-05	0.000370521	0.169221	-2.56302	Down	85.2747	2.59659e-20	3.87298e-19	Mitochondrial / OXPHOS
S2 vs DC	A0A1S3GE51	A0A1S3GE51_DIPOR	Sept5	Septin	Dipodomys ordii	378	13	113	2.77e-05	0.000271619	0.101981	-3.29363	Down	83.6833	5.80742e-20	8.55904e-19	Other / uncategorised
S2 vs DC	C7C5T2	C7C5T2_RAT	Pfkp	ATP-dependent 6-phosphofructokinase	Rattus norvegicus	788	69	234	7.04e-05	0.000269814	0.260921	-1.93832	Down	82.9822	8.27954e-20	1.19187e-18	Glycolysis / carbohydrate metabolism
S2 vs DC	P47860	PFKAP_RAT	Pfkp	ATP-dependent 6-phosphofructokinase, platelet type	Rattus norvegicus	788	69	234	7.04e-05	0.000269814	0.260921	-1.93832	Down	82.9822	8.27954e-20	1.19187e-18	Glycolysis / carbohydrate metabolism
S2 vs DC	Q5BJT9	Q5BJT9_RAT	Ckmt1	Creatine kinase	Rattus norvegicus	418	889	597	0.00171022	0.00129769	1.31789	0.398233	Up	81.9698	1.3818e-19	1.96629e-18	Other / uncategorised
S2 vs DC	Q5U300	UBA1_RAT	Uba1	Ubiquitin-like modifier-activating enzyme 1	Rattus norvegicus	1058	29	151	2.2e-05	0.000129678	0.169651	-2.55936	Down	81.6938	1.5889e-19	2.2353e-18	Proteostasis / ubiquitin
[truncated: 914 more rows]

## Sheet: PIO_vs_DC
Contrast	UniProt accession	Entry name	Gene	Description	Organism	Length (aa)	Spectral count (PIO)	Spectral count (DC)	NSAF (PIO)	NSAF (DC)	Fold change	log2 fold change	Direction	G statistic	p value	q (BH-FDR)	Pathway annotation
PIO vs DC	B1H216	B1H216_RAT	Hba-a1	Globin c3	Rattus norvegicus	142	8205	2787	0.0486469	0.0178329	2.72793	1.4478	Up	3538.31	0	0	Other / uncategorised
PIO vs DC	P01946	HBA_RAT	Hba1	Hemoglobin subunit alpha-1/2	Rattus norvegicus	142	8205	2787	0.0486469	0.0178329	2.72793	1.4478	Up	3538.31	0	0	Other / uncategorised
PIO vs DC	P02091	HBB1_RAT	Hbb	Hemoglobin subunit beta-1	Rattus norvegicus	147	7475	2767	0.0428113	0.0171027	2.50318	1.32376	Up	2894.08	0	0	Other / uncategorised
PIO vs DC	A0A0G2JSW3	A0A0G2JSW3_RAT	Hbb	Globin a4	Rattus norvegicus	147	7238	2738	0.041454	0.0169235	2.44949	1.29248	Up	2721.94	0	0	Other / uncategorised
PIO vs DC	A0A1K0FUA6	A0A1K0FUA6_RAT	LOC689064	Globin a2	Rattus norvegicus	147	5665	2171	0.032445	0.0134189	2.41786	1.27373	Up	2086.84	0	0	Other / uncategorised
PIO vs DC	P11517	HBB2_RAT		Hemoglobin subunit beta-2	Rattus norvegicus	147	5665	2171	0.032445	0.0134189	2.41786	1.27373	Up	2086.84	0	0	Other / uncategorised
PIO vs DC	A0A6M2DIF2	A0A6M2DIF2_9NEOP		Putative hemoglobin subunit beta-1	Xenopsylla cheopis	147	3062	1475	0.0175369	0.00911693	1.92355	0.943773	Up	779.825	1.314e-171	2.27511e-169	Other / uncategorised
PIO vs DC	Q63910	Q63910_RAT	Hba-a3	Alpha globin	Rattus norvegicus	142	922	169	0.00546648	0.00108137	5.05516	2.33776	Up	667.426	3.62544e-147	5.49255e-145	Other / uncategorised
PIO vs DC	Q63011	Q63011_RAT		Zero beta-globin (Fragment)	Rattus norvegicus	146	1622	756	0.00935326	0.00470482	1.98802	0.99133	Up	437.227	4.344e-97	5.26493e-95	Other / uncategorised
PIO vs DC	Q6PDU6	Q6PDU6_RAT	Hbb-b1	Beta-glo	Rattus norvegicus	147	1622	756	0.00928963	0.00467281	1.98802	0.99133	Up	437.227	4.344e-97	5.26493e-95	Other / uncategorised
PIO vs DC	G3V7C6	G3V7C6_RAT	Tubb4b	Tubulin beta chain	Rattus norvegicus	548	2655	4814	0.00407896	0.00798178	0.511033	-0.96851	Down	404.278	6.45237e-90	6.0156e-88	Cytoskeleton
[truncated: 954 more rows]

## Sheet: S1_vs_DC
Contrast	UniProt accession	Entry name	Gene	Description	Organism	Length (aa)	Spectral count (S1)	Spectral count (DC)	NSAF (S1)	NSAF (DC)	Fold change	log2 fold change	Direction	G statistic	p value	q (BH-FDR)	Pathway annotation
[truncated: 946 more rows]

[truncated: 2 more sheets: S2_vs_DC, All_proteins]
